# Supplementary material for: Luzp4 defines a new mRNA export pathway in cancer cells
Source: Nucleic Acids Res. 2015 Feb 6;43(4):2353–66. doi: 10.1093/nar/gkv070 (PMC4344508; doi:10.1093/nar/gkv070)
Supplement: SUPPLEMENTARY DATA [file supp_gkv070_nar-03290-a-2014-File008.xlsx]

## Sheet: Sheet1
LUZP4 IP						Control IP
Hit Gene Name	Hit Protein ID	Description	Peptide Number	Unique Peptide Number		Hit Gene Name	Hit Protein ID	Description	Peptide Number	Unique Peptide Number
ACTN4	ACTN4_HUMAN	Alpha-actinin-4 OS=Homo sapiens GN=ACTN4 PE=1 SV=2	372	62		ACTN4	ACTN4_HUMAN	Alpha-actinin-4 OS=Homo sapiens GN=ACTN4 PE=1 SV=2	18	10
LIMA1	LIMA1_HUMAN	LIM domain and actin-binding protein 1 OS=Homo sapiens GN=LIMA1 PE=1 SV=1	87	31		HIST2H4B	H4_HUMAN	Histone H4 OS=Homo sapiens GN=HIST1H4A PE=1 SV=2	50	12
PPP1R12A	MYPT1_HUMAN	Protein phosphatase 1 regulatory subunit 12A OS=Homo sapiens GN=PPP1R12A PE=1 SV=1	30	16		HIST1H2AD	H2A1D_HUMAN	Histone H2A type 1-D OS=Homo sapiens GN=HIST1H2AD PE=1 SV=2	21	5
SVIL	SVIL_HUMAN	Supervillin OS=Homo sapiens GN=SVIL PE=1 SV=2	22	14		HIST1H2BC	H2B1C_HUMAN	Histone H2B type 1-C/E/F/G/I OS=Homo sapiens GN=HIST1H2BC PE=1 SV=4	26	5
HIST2H4B	H4_HUMAN	Histone H4 OS=Homo sapiens GN=HIST1H4B PE=1 SV=2	66	14		RBMX	HNRPG_HUMAN	Heterogeneous nuclear ribonucleoprotein G OS=Homo sapiens GN=RBMX PE=1 SV=3	4	3
TJP1	ZO1_HUMAN	Tight junction protein ZO-1 OS=Homo sapiens GN=TJP1 PE=1 SV=3	17	12		CALM3	CALM_HUMAN	Calmodulin OS=Homo sapiens GN=CALM1 PE=1 SV=2	5	3
LUZP4	LUZP4_HUMAN	Leucine zipper protein 4 OS=Homo sapiens GN=LUZP4 PE=2 SV=1	39	11		HIST3H3	H31T_HUMAN	Histone H3.1t OS=Homo sapiens GN=HIST3H3 PE=1 SV=3	16	5
LUZP1	LUZP1_HUMAN	Leucine zipper protein 1 OS=Homo sapiens GN=LUZP1 PE=1 SV=2	14	11		BANF1	BAF_HUMAN	Barrier-to-autointegration factor OS=Homo sapiens GN=BANF1 PE=1 SV=1	7	4
EIF4A3	IF4A3_HUMAN	Eukaryotic initiation factor 4A-III OS=Homo sapiens GN=EIF4A3 PE=1 SV=4	17	10		H2AFY	H2AY_HUMAN	Core histone macro-H2A.1 OS=Homo sapiens GN=H2AFY PE=1 SV=4	4	3
PNN	PININ_HUMAN	Pinin OS=Homo sapiens GN=PNN PE=1 SV=4	18	10		HIST1H2AB	H2A1B_HUMAN	Histone H2A type 1-B/E OS=Homo sapiens GN=HIST1H2AB PE=1 SV=2	14	4
ACIN1	ACINU_HUMAN	Apoptotic chromatin condensation inducer in the nucleus OS=Homo sapiens GN=ACIN1 PE=1 SV=1	17	10
AMOT	AMOT_HUMAN	Angiomotin OS=Homo sapiens GN=AMOT PE=1 SV=1	13	9
PDLIM1	PDLI1_HUMAN	PDZ and LIM domain protein 1 OS=Homo sapiens GN=PDLIM1 PE=1 SV=4	24	9
AIF1L	AIF1L_HUMAN	Allograft inflammatory factor 1-like OS=Homo sapiens GN=AIF1L PE=1 SV=1	16	9
DDX39B	UAP56_HUMAN	Spliceosome RNA helicase BAT1 OS=Homo sapiens GN=BAT1 PE=1 SV=1	17	8
ALYREF	THOC4_HUMAN	THO complex subunit 4 OS=Homo sapiens GN=THOC4 PE=1 SV=3	20	7
ACTN1	ACTN1_HUMAN	Alpha-actinin-1 OS=Homo sapiens GN=ACTN1 PE=1 SV=2	100	7
SRRT	SRRT_HUMAN	Serrate RNA effector molecule homolog OS=Homo sapiens GN=SRRT PE=1 SV=1	12	6
RPS13	RS13_HUMAN	40S ribosomal protein S13 OS=Homo sapiens GN=RPS13 PE=1 SV=2	15	6
HIST1H2AD	H2A1D_HUMAN	Histone H2A type 1-D OS=Homo sapiens GN=HIST1H2AD PE=1 SV=2	33	6
RNPS1	RNPS1_HUMAN	RNA-binding protein with serine-rich domain 1 OS=Homo sapiens GN=RNPS1 PE=1 SV=1	22	6
PAWR	PAWR_HUMAN	PRKC apoptosis WT1 regulator protein OS=Homo sapiens GN=PAWR PE=1 SV=1	12	6
SRSF7	SFRS7_HUMAN	Splicing factor; arginine/serine-rich 7 OS=Homo sapiens GN=SFRS7 PE=1 SV=1	7	5
HIST1H2BC	H2B1C_HUMAN	Histone H2B type 1-C/E/F/G/I OS=Homo sapiens GN=HIST1H2BC PE=1 SV=4	29	5
SRSF1	SFRS1_HUMAN	Splicing factor; arginine/serine-rich 1 OS=Homo sapiens GN=SFRS1 PE=1 SV=2	8	5
RPS7	RS7_HUMAN	40S ribosomal protein S7 OS=Homo sapiens GN=RPS7 PE=1 SV=1	15	5
BCLAF1	BCLF1_HUMAN	Bcl-2-associated transcription factor 1 OS=Homo sapiens GN=BCLAF1 PE=1 SV=2	7	5
CALD1	CALD1_HUMAN	Caldesmon OS=Homo sapiens GN=CALD1 PE=1 SV=2	11	5
RBMX	HNRPG_HUMAN	Heterogeneous nuclear ribonucleoprotein G OS=Homo sapiens GN=RBMX PE=1 SV=3	12	5
RBM8A	RBM8A_HUMAN	RNA-binding protein 8A OS=Homo sapiens GN=RBM8A PE=1 SV=1	10	5
HIST1H2BB	H2B1B_HUMAN	Histone H2B type 1-B OS=Homo sapiens GN=HIST1H2BB PE=1 SV=2	44	5
KIAA1671	K1671_HUMAN	Uncharacterized protein KIAA1671 OS=Homo sapiens GN=KIAA1671 PE=1 SV=2	7	5
CALM3	CALM_HUMAN	Calmodulin OS=Homo sapiens GN=CALM1 PE=1 SV=2	22	5
MAGOH	MGN_HUMAN	Protein mago nashi homolog OS=Homo sapiens GN=MAGOH PE=1 SV=1	6	4
TJP2	ZO2_HUMAN	Tight junction protein ZO-2 OS=Homo sapiens GN=TJP2 PE=1 SV=1	5	4
ABLIM1	ABLM1_HUMAN	Actin-binding LIM protein 1 OS=Homo sapiens GN=ABLIM1 PE=1 SV=3	5	4
SPECC1L	CYTSA_HUMAN	Cytospin-A OS=Homo sapiens GN=CYTSA PE=1 SV=1	6	4
HIST3H3	H31T_HUMAN	Histone H3.1t OS=Homo sapiens GN=HIST3H3 PE=1 SV=3	13	4
AKAP2	AKAP2_HUMAN	A-kinase anchor protein 2 OS=Homo sapiens GN=AKAP2 PE=1 SV=3	7	4
SHKBP1	SHKB1_HUMAN	SH3KBP1-binding protein 1 OS=Homo sapiens GN=SHKBP1 PE=1 SV=2	9	4
STK38L	ST38L_HUMAN	Serine/threonine-protein kinase 38-like OS=Homo sapiens GN=STK38L PE=1 SV=3	9	3
SAP18	SAP18_HUMAN	Histone deacetylase complex subunit SAP18 OS=Homo sapiens GN=SAP18 PE=1 SV=1	8	3
ERH	ERH_HUMAN	Enhancer of rudimentary homolog OS=Homo sapiens GN=ERH PE=1 SV=1	6	3
POLDIP3	PDIP3_HUMAN	Polymerase delta-interacting protein 3 OS=Homo sapiens GN=POLDIP3 PE=1 SV=2	6	3
SRGAP2	FNBP2_HUMAN	SLIT-ROBO Rho GTPase-activating protein 2 OS=Homo sapiens GN=SRGAP2 PE=1 SV=2	4	3
CSNK2A1	CSK21_HUMAN	Casein kinase II subunit alpha OS=Homo sapiens GN=CSNK2A1 PE=1 SV=1	4	3
RPS15	RS15_HUMAN	40S ribosomal protein S15 OS=Homo sapiens GN=RPS15 PE=1 SV=2	5	3
BANF1	BAF_HUMAN	Barrier-to-autointegration factor OS=Homo sapiens GN=BANF1 PE=1 SV=1	7	3
EFHD1	EFHD1_HUMAN	EF-hand domain-containing protein D1 OS=Homo sapiens GN=EFHD1 PE=1 SV=1	6	3
PLS3	PLST_HUMAN	Plastin-3 OS=Homo sapiens GN=PLS3 PE=1 SV=4	6	3
FUS	FUS_HUMAN	RNA-binding protein FUS OS=Homo sapiens GN=FUS PE=1 SV=1	6	3
RPA1	RFA1_HUMAN	Replication protein A 70 kDa DNA-binding subunit OS=Homo sapiens GN=RPA1 PE=1 SV=2	4	3
PPP1R18	PHTNS_HUMAN	Phostensin OS=Homo sapiens GN=KIAA1949 PE=1 SV=1	7	3
SRSF6	SFRS6_HUMAN	Splicing factor; arginine/serine-rich 6 OS=Homo sapiens GN=SFRS6 PE=1 SV=2	3	2
THOC5	THOC5_HUMAN	THO complex subunit 5 homolog OS=Homo sapiens GN=THOC5 PE=1 SV=2	3	2	UHR-TOF MS/MS spectra for these peptides were manually verified
RPL27A	RL27A_HUMAN	60S ribosomal protein L27a OS=Homo sapiens GN=RPL27A PE=1 SV=2	3	2
DDX5	DDX5_HUMAN	Probable ATP-dependent RNA helicase DDX5 OS=Homo sapiens GN=DDX5 PE=1 SV=1	3	2
PDLIM7	PDLI7_HUMAN	PDZ and LIM domain protein 7 OS=Homo sapiens GN=PDLIM7 PE=1 SV=1	2	2
SRSF10	SF13A_HUMAN	Splicing factor; arginine/serine-rich 13A OS=Homo sapiens GN=SFRS13A PE=1 SV=1	2	2
FAU	RS30_HUMAN	40S ribosomal protein S30 OS=Homo sapiens GN=FAU PE=1 SV=1	4	2
RPL26	RL26_HUMAN	60S ribosomal protein L26 OS=Homo sapiens GN=RPL26 PE=1 SV=1	3	2
H2AFY	H2AY_HUMAN	Core histone macro-H2A.1 OS=Homo sapiens GN=H2AFY PE=1 SV=4	3	2
DDX1	DDX1_HUMAN	ATP-dependent RNA helicase DDX1 OS=Homo sapiens GN=DDX1 PE=1 SV=2	2	2
THOC1	THOC1_HUMAN	THO complex subunit 1 OS=Homo sapiens GN=THOC1 PE=1 SV=1	2	2	UHR-TOF MS/MS spectra for these peptides were manually verified
SRSF3	SFRS3_HUMAN	Splicing factor; arginine/serine-rich 3 OS=Homo sapiens GN=SFRS3 PE=1 SV=1	6	2
DDX21	DDX21_HUMAN	Nucleolar RNA helicase 2 OS=Homo sapiens GN=DDX21 PE=1 SV=5	2	2
RPL22	RL22_HUMAN	60S ribosomal protein L22 OS=Homo sapiens GN=RPL22 PE=1 SV=2	4	2
RPSA	RSSA_HUMAN	40S ribosomal protein SA OS=Homo sapiens GN=RPSA PE=1 SV=4	5	2
RPL24	RL24_HUMAN	60S ribosomal protein L24 OS=Homo sapiens GN=RPL24 PE=1 SV=1	5	2
THRAP3	TR150_HUMAN	Thyroid hormone receptor-associated protein 3 OS=Homo sapiens GN=THRAP3 PE=1 SV=2	5	2
TMOD2	TMOD2_HUMAN	Tropomodulin-2 OS=Homo sapiens GN=TMOD2 PE=1 SV=1	2	2
CORO1B	COR1B_HUMAN	Coronin-1B OS=Homo sapiens GN=CORO1B PE=1 SV=1	4	2
CSRP2	CSRP2_HUMAN	Cysteine and glycine-rich protein 2 OS=Homo sapiens GN=CSRP2 PE=1 SV=3	3	2
RPL35	RL35_HUMAN	60S ribosomal protein L35 OS=Homo sapiens GN=RPL35 PE=1 SV=2	6	2
PPP1CB	PP1B_HUMAN	Serine/threonine-protein phosphatase PP1-beta catalytic subunit OS=Homo sapiens GN=PPP1CB PE=1 SV=3	5	2
CFL2	COF2_HUMAN	Cofilin-2 OS=Homo sapiens GN=CFL2 PE=1 SV=1	21	2
HIST1H1D	H13_HUMAN	Histone H1.3 OS=Homo sapiens GN=HIST1H1D PE=1 SV=2	34	2
THOC2	THOC2_HUMAN	THO complex subunit 2 OS=Homo sapiens GN=THOC2 PE=1 SV=2	1	1	UHR-TOF MS/MS spectra for these peptides were manually verified
CHTOP/CA077	CA077_HUMAN	Uncharacterized protein C1orf77 OS=Homo sapiens GN=C1orf77 PE=1 SV=2	1	1	UHR-TOF MS/MS spectra for these peptides were manually verified
