# Supplementary material for: Luzp4 defines a new mRNA export pathway in cancer cells
Source: Nucleic Acids Res. 2015 Feb 6;43(4):2353–66. doi: 10.1093/nar/gkv070 (PMC4344508; doi:10.1093/nar/gkv070)
Supplement: SUPPLEMENTARY DATA [file supp_gkv070_nar-03290-a-2014-File009.xlsx]

## Sheet: General Info
Plate 1
sku	well	Well position	gender	age	tissue	appearance	diagnosis	tumorgrade	stage	normal	lesion	tumor	hypercellular_stroma	hypocellular_stroma	necrosis	Field17	report	Field20	tissue_image4	Field22	tissue_image20	Field24	Electropherogram	bioanalyser_ration	Field27	rtpcr	sample_id	tnm	verification	disease
CSRT103/303/503	1	A1	Male	86	Adrenal gland / Adrenal gland	Normal	Carcinoma of kidney, renal cell, clear cell	Fuhrman G3: Nuclei very irregular	Normal	100	0	0	0	0	0	CU0000000913	CU0000000913	CU0000000913.5.4X	CU0000000913.5.4X	CU0000000913.5.20X	CU0000000913.5.20X	CU0000000913.5.B469	CU0000000913.5.B469	1.71	CU0000000913.5.R223	CU0000000913.5.R223	RN00003630	pT3apNXpMX	NULL	Adrenal gland
CSRT103/303/503	2	A2	Male	65	Adrenal gland / Adrenal gland	Normal	Carcinoma of kidney, renal cell, chromophil	Not Reported	Normal	100	0	0	0	0	0	CU0000000138	CU0000000138	CU0000000138.7.4X	CU0000000138.7.4X	CU0000000138.7.20X	CU0000000138.7.20X	CU0000000138.7.B78	CU0000000138.7.B78	1.48	CU0000000138.7.R53	CU0000000138.7.R53	RN00003569	pT1pN0pMX	NULL	Adrenal gland
CSRT103/303/503	3	A3	Male	86	Adrenal gland / Adrenal gland	Normal	Carcinoma of kidney, renal cell, clear cell	Fuhrman G3: Nuclei very irregular	Normal	100	0	0	0	0	0	CU0000000913	CU0000000913	CU0000000913.1.4X	CU0000000913.1.4X	CU0000000913.1.20X	CU0000000913.1.20X	CU0000000913.1.B66	CU0000000913.1.B66	1.64	CU0000000913.1.R39	CU0000000913.1.R39	RN0000356C	pT3apNXpMX	NULL	Adrenal gland
CSRT103/303/503	4	A4	Male	60	Adrenal gland / Adrenal gland	Normal	Adenoma of adrenal cortex	Not Reported	Normal	100	0	0	0	0	0	CU0000000344	CU0000000344	CU0000000344.2.4X	CU0000000344.2.4X	CU0000000344.2.20X	CU0000000344.2.20X	CU0000000344.2.B73	CU0000000344.2.B73	1.38	CU0000000344.2.R43	CU0000000344.2.R43	RN00003565	Not Reported	NULL	Adrenal gland
CSRT103/303/503	5	A5	Male	49	Adrenal gland / Adrenal gland	Normal	Adenoma of adrenal cortex	Not Reported	Normal	100	0	0	0	0	0	CI0000007384	CI0000007384	CI0000007384.1.4X	CI0000007384.1.4X	CI0000007384.1.20X	CI0000007384.1.20X	CI0000007384.1.B468	CI0000007384.1.B468	1.51	CI0000007384.1.R223	CI0000007384.1.R223	RN0000362A	Not Reported	NULL	Adrenal gland
CSRT103/303/503	6	A6	Male	65	Adrenal gland / Adrenal gland	Tumor	Carcinoma of kidney, renal cell, chromophil	Not Reported	I	0	0	99	1	0	0	CU0000000138	CU0000000138	CU0000000138.9.4X	CU0000000138.9.4X	CU0000000138.9.20X	CU0000000138.9.20X	CU0000000138.9.B78	CU0000000138.9.B78	1.2	CU0000000138.9.R53	CU0000000138.9.R53	RN00003571	pT1pN0pMX	NULL	Adrenal gland
CSRT103/303/503	7	A7	Male	60	Adrenal gland / Adrenal gland	Tumor	Adenoma of adrenal cortex	Not Reported	Not Reported	2	0	98	0	0	0	CU0000000344	CU0000000344	CU0000000344.5.4X	CU0000000344.5.4X	CU0000000344.5.20X	CU0000000344.5.20X	CU0000000344.5.B73	CU0000000344.5.B73	1.2	CU0000000344.5.R43	CU0000000344.5.R43	RN0000356F	Not Reported	NULL	Adrenal gland
CSRT103/303/503	8	A8	Male	57	Adrenal gland / Adrenal gland	Tumor	Pheochromocytoma	Not Reported	Not Reported	5	0	90	0	5	0	CI0000000492	CI0000000492	CI0000000492.1.4X	CI0000000492.1.4X	CI0000000492.1.20X	CI0000000492.1.20X	CI0000000492.1.B469	CI0000000492.1.B469	1.1	CI0000000492.1.R223	CI0000000492.1.R223	RN0000359B	Not Reported	NULL	Adrenal gland
CSRT103/303/503	9	A9	Male	81	Adrenal gland / Adrenal gland	Tumor	Pheochromocytoma	Not Reported	Not Reported	0	0	95	5	0	0	CU0000000611	CU0000000611	CU0000000611.1.4X	CU0000000611.1.4X	CU0000000611.1.20X	CU0000000611.1.20X	CU0000000611.1.B57	CU0000000611.1.B57	0.92	CU0000000611.1.R11	CU0000000611.1.R11	RN00003554	Not Reported	NULL	Adrenal gland
CSRT103/303/503	10	A10	Female	51	Adrenal gland / Adrenal gland	Tumor	Pheochromocytoma	Not Reported	Not Reported	0	0	90	10	0	0	CU0000006501	CU0000006501	CU0000006501.1.4X	CU0000006501.1.4X	CU0000006501.1.20X	CU0000006501.1.20X	CU0000006501.1.B242	CU0000006501.1.B242	1.3	CU0000006501.1.R133	CU0000006501.1.R133	RN000035AB	Not Reported	NULL	Adrenal gland
CSRT103/303/503	11	A11	Female	28	Adrenal gland / Adrenal gland	Tumor	Pheochromocytoma	Not Reported	Not Reported	0	0	99	0	1	0	CI0000006767	CI0000006767	CI0000006767.1.4X	CI0000006767.1.4X	CI0000006767.1.20X	CI0000006767.1.20X	CI0000006767.1.B468	CI0000006767.1.B468	1.31	CI0000006767.1.R223	CI0000006767.1.R223	RN00003629	Not Reported	NULL	Adrenal gland
CSRT103/303/503	12	A12	Female	27	Adrenal gland / Adrenal gland	Tumor	Pheochromocytoma	Not Reported	Not Reported	0	0	99	0	1	0	CI0000010253	CI0000010253	CI0000010253.1.4X	CI0000010253.1.4X	CI0000010253.1.20X	CI0000010253.1.20X	CI0000010253.1.B468	CI0000010253.1.B468	1.32	CI0000010253.1.R223	CI0000010253.1.R223	RN0000362E	Not Reported	NULL	Adrenal gland
CSRT103/303/503	13	B1	Male	56	Adrenal gland / Adrenal gland	Tumor	Pheochromocytoma	Not Reported	Not Reported	0	0	98	0	2	0	CI0000013576	CI0000013576	CI0000013576.1.4X	CI0000013576.1.4X	CI0000013576.1.20X	CI0000013576.1.20X	CI0000013576.1.B468	CI0000013576.1.B468	1.45	CI0000013576.1.R223	CI0000013576.1.R223	RN0000362F	Not Reported	NULL	Adrenal gland
CSRT103/303/503	14	B2	Female	83	Adrenal gland / Adrenal gland	Tumor	Pheochromocytoma	Not Reported	Not Reported	0	0	92	0	8	0	CU0000012841	CU0000012841	CU0000012841.1.4X	CU0000012841.1.4X	CU0000012841.1.20X	CU0000012841.1.20X	CU0000012841.1.B469	CU0000012841.1.B469	1.3	CU0000012841.1.R223	CU0000012841.1.R223	RN00003632	Not Reported	NULL	Adrenal gland
CSRT103/303/503	15	B3	Male	60	Adrenal gland / Adrenal gland	Tumor	Adenoma of adrenal cortex	Not Reported	Not Reported	0	0	95	0	5	0	CX0000000141	CX0000000141	CX0000000141.2.4X	CX0000000141.2.4X	CX0000000141.2.20X	CX0000000141.2.20X	CX0000000141.2.B625	CX0000000141.2.B625	1.1	CX0000000141.2.R324	CX0000000141.2.R324	RN0000369E	Not Reported	NULL	Adrenal gland
CSRT103/303/503	16	B4	Female	47	Breast / Breast	Normal	Adenocarcinoma of breast, ductal	Nottingham G2: 6-7 points Intermediate combined grade (moderately favorable)	Normal	100	0	0	0	0	0	CU0000011173	CU0000011173	CU0000011173.1.4X	CU0000011173.1.4X	CU0000011173.1.20X	CU0000011173.1.20X	CU0000011173.1.B487	CU0000011173.1.B487	1.35	CU0000011173.1.R230	CU0000011173.1.R230	RN000035CE	pT1cpN0 (i-)pMX	NULL	Adrenal gland
CSRT103/303/503	17	B5	Female	45	Breast / Breast	Normal	Adenocarcinoma of breast, ductal	Not Reported	Normal	100	0	0	0	0	0	CU0000005590	CU0000005590	CU0000005590.1.4X	CU0000005590.1.4X	CU0000005590.1.20X	CU0000005590.1.20X	CU0000005590.1.B381	CU0000005590.1.B381	1.29	CU0000005590.1.R192	CU0000005590.1.R192	RN000035DE	pTXpNXpMX	NULL	Breast
CSRT103/303/503	18	B6	Female	72	Breast / Breast	Tumor	Adenocarcinoma of breast, ductal, medullary features	Nottingham G3: 8-9 points High combined grade (unfavorable)	I	20	0	62	15	0	3	CI0000007464	CI0000007464	CI0000007464.2.4X	CI0000007464.2.4X	CI0000007464.2.20X	CI0000007464.2.20X	CI0000007464.2.B628	CI0000007464.2.B628	1.45	CI0000007464.2.R326	CI0000007464.2.R326	RN000036A2	pT1cpN0 (i-)pMX	NULL	Breast
CSRT103/303/503	19	B7	Female	82	Breast / Breast	Tumor	Adenocarcinoma of breast, ductal	Nottingham G2: 6-7 points Intermediate combined grade (moderately favorable)	I	10	0	70	20	0	0	CU0000006146	CU0000006146	CU0000006146.1.4X	CU0000006146.1.4X	CU0000006146.1.20X	CU0000006146.1.20X	CU0000006146.1.B582	CU0000006146.1.B582	0.98	CU0000006146.1.R283	CU0000006146.1.R283	RN00003683	pT1cpNXpMX	NULL	Breast
CSRT103/303/503	20	B8	Female	44	Breast / Breast	Tumor	Adenocarcinoma of breast, ductal	Nottingham G2: 6-7 points Intermediate combined grade (moderately favorable)	I	0	0	50	30	20	0	CI0000012704	CI0000012704	CI0000012704.1.4X	CI0000012704.1.4X	CI0000012704.1.20X	CI0000012704.1.20X	CI0000012704.1.B493	CI0000012704.1.B493	1.36	CI0000012704.1.R234	CI0000012704.1.R234	RN0000363F	pT1cpN0pMX	NULL	Breast
CSRT103/303/503	21	B9	Female	42	Breast / Breast	Tumor	Adenocarcinoma of breast, ductal	Nottingham G2: 6-7 points Intermediate combined grade (moderately favorable)	IIA	8	0	70	20	0	2	CU0000006051	CU0000006051	CU0000006051.1.4X	CU0000006051.1.4X	CU0000006051.1.20X	CU0000006051.1.20X	CU0000006051.1.B582	CU0000006051.1.B582	0.99	CU0000006051.1.R282	CU0000006051.1.R282	RN00003682	pT2pN0pMX	NULL	Breast
CSRT103/303/503	22	B10	Female	54	Breast / Breast	Tumor	Adenocarcinoma of breast, ductal, recurrent	Nottingham G3: 8-9 points High combined grade (unfavorable)	IIA	0	0	90	5	5	0	CI0000016919	CI0000016919	CI0000016919.4.4X	CI0000016919.4.4X	CI0000016919.4.20X	CI0000016919.4.20X	CI0000016919.4.B623	CI0000016919.4.B623	1.01	CI0000016919.4.R322	CI0000016919.4.R322	RN000035C5	pT2pN0pMX	NULL	Breast
CSRT103/303/503	23	B11	Female	57	Breast / Breast	Tumor	Adenocarcinoma of breast, ductal	Nottingham G3: 8-9 points High combined grade (unfavorable)	IIA	0	0	90	5	0	5	CU0000006155	CU0000006155	CU0000006155.1.4X	CU0000006155.1.4X	CU0000006155.1.20X	CU0000006155.1.20X	CU0000006155.1.B582	CU0000006155.1.B582	1.07	CU0000006155.1.R283	CU0000006155.1.R283	RN00003684	pT2pN0pMX	NULL	Breast
CSRT103/303/503	24	B12	Female	52	Breast / Breast	Tumor	Adenocarcinoma of breast, ductal	Nottingham G3: 8-9 points High combined grade (unfavorable)	IIA	0	0	70	20	10	0	CU0000006735	CU0000006735	CU0000006735.1.4X	CU0000006735.1.4X	CU0000006735.1.20X	CU0000006735.1.20X	CU0000006735.1.B582	CU0000006735.1.B582	0.8	CU0000006735.1.R283	CU0000006735.1.R283	RN00003685	pT1cpN1apMX	NULL	Breast
CSRT103/303/503	25	C1	Female	43	Breast / Breast	Tumor	Adenocarcinoma of breast, ductal	Nottingham G3: 8-9 points High combined grade (unfavorable)	IIA	0	0	80	10	10	0	CU0000011203	CU0000011203	CU0000011203.1.4X	CU0000011203.1.4X	CU0000011203.1.20X	CU0000011203.1.20X	CU0000011203.1.B582	CU0000011203.1.B582	1.33	CU0000011203.1.R284	CU0000011203.1.R284	RN00003686	pT2pN0 (i-)pMX	NULL	Breast
CSRT103/303/503	26	C2	Female	51	Breast / Breast	Tumor	Adenocarcinoma of breast, ductal	Nottingham G3: 8-9 points High combined grade (unfavorable)	IIA	0	0	95	0	5	0	CI0000017028	CI0000017028	CI0000017028.1.4X	CI0000017028.1.4X	CI0000017028.1.20X	CI0000017028.1.20X	CI0000017028.1.B583	CI0000017028.1.B583	0.62	CI0000017028.1.R285	CI0000017028.1.R285	RN00003687	pT2pN0pMX	NULL	Breast
CSRT103/303/503	27	C3	Female	48	Breast / Breast	Tumor	Adenocarcinoma of breast, ductal	Nottingham G3: 8-9 points High combined grade (unfavorable)	IIA	0	0	80	10	10	0	CU0000011195	CU0000011195	CU0000011195.1.4X	CU0000011195.1.4X	CU0000011195.1.20X	CU0000011195.1.20X	CU0000011195.1.B583	CU0000011195.1.B583	0.9	CU0000011195.1.R286	CU0000011195.1.R286	RN00003689	pT2pNXpMX	NULL	Breast
CSRT103/303/503	28	C4	Not Sp	78	Breast / Breast	Tumor	Adenocarcinoma of breast, ductal	Nottingham G3: 8-9 points High combined grade (unfavorable)	IIA	0	0	85	10	0	5	CU0000014766	CU0000014766	CU0000014766.1.4X	CU0000014766.1.4X	CU0000014766.1.20X	CU0000014766.1.20X	CU0000014766.1.B583	CU0000014766.1.B583	1.08	CU0000014766.1.R286	CU0000014766.1.R286	RN0000368A	pT2pN0pMX	NULL	Breast
CSRT103/303/503	29	C5	Female	56	Breast / Breast	Tumor	Adenocarcinoma of breast, ductal	NSABP Grade: Nuclear 3 of 3 & Histologic 3 of 3	IIB	1	0	85	2	10	2	CU0000001537	CU0000001537	CU0000001537.1.4X	CU0000001537.1.4X	CU0000001537.1.20X	CU0000001537.1.20X	CU0000001537.1.B125	CU0000001537.1.B125	1.22	CU0000001537.1.R72	CU0000001537.1.R72	RN00003580	pT2pN1bpMX	NULL	Breast
CSRT103/303/503	30	C6	Female	50	Breast / Breast	Tumor	Adenocarcinoma of breast, ductal	NSABP Grade: Nuclear 3 of 3 & Histologic 3 of 3	IIB	0	0	85	10	3	2	CU0000000108	CU0000000108	CU0000000108.3.4X	CU0000000108.3.4X	CU0000000108.3.20X	CU0000000108.3.20X	CU0000000108.3.B2	CU0000000108.3.B2	1.45	CU0000000108.3.R11	CU0000000108.3.R11	RN00003548	pT2pN1bipMX	NULL	Breast
CSRT103/303/503	31	C7	Female	33	Breast / Breast	Tumor	Adenocarcinoma of breast, ductal	Nottingham G3: 8-9 points High combined grade (unfavorable)	IIB	0	0	65	0	25	10	CI0000011365	CI0000011365	CI0000011365.1.4X	CI0000011365.1.4X	CI0000011365.1.20X	CI0000011365.1.20X	CI0000011365.1.B644	CI0000011365.1.B644	1.4	CI0000011365.1.R342	CI0000011365.1.R342	RN000036C3	pT2pN1mipMX	NULL	Breast
CSRT103/303/503	32	C8	Female	49	Breast / Breast	Tumor	Adenocarcinoma of breast, lobular	Nottingham G2: 6-7 points Intermediate combined grade (moderately favorable)	IIIA	25	0	65	0	10	0	CI0000015181	CI0000015181	CI0000015181.4.4X	CI0000015181.4.4X	CI0000015181.4.20X	CI0000015181.4.20X	CI0000015181.4.B628	CI0000015181.4.B628	1.51	CI0000015181.4.R326	CI0000015181.4.R326	RN000036A3	pT3pN1mipMX	NULL	Breast
CSRT103/303/503	33	C9	Female	34	Breast / Breast	Tumor	Adenocarcinoma of breast, ductal	Nottingham G3: 8-9 points High combined grade (unfavorable)	IIIA	0	0	40	58	0	2	CI0000006549	CI0000006549	CI0000006549.1.4X	CI0000006549.1.4X	CI0000006549.1.20X	CI0000006549.1.20X	CI0000006549.1.B291	CI0000006549.1.B291	1.27	CI0000006549.1.R154	CI0000006549.1.R154	RN000035BF	pT3pN1apM0	NULL	Breast
CSRT103/303/503	34	C10	Female	72	Breast / Breast	Tumor	Adenocarcinoma of breast, ductal	Nottingham G2: 6-7 points Intermediate combined grade (moderately favorable)	IIIA	0	0	98	0	2	0	CU0000014078	CU0000014078	CU0000014078.1.4X	CU0000014078.1.4X	CU0000014078.1.20X	CU0000014078.1.20X	CU0000014078.1.B499	CU0000014078.1.B499	1.61	CU0000014078.1.R238	CU0000014078.1.R238	RN00003641	pT3pN1apMX	NULL	Breast
CSRT103/303/503	35	C11	Female	85	Breast / Breast	Tumor	Adenocarcinoma of breast, ductal	NSABP Grade: Nuclear 3 of 3 & Histologic 2 of 3	IIIA	0	0	90	10	0	0	CU0000006774	CU0000006774	CU0000006774.2.4X	CU0000006774.2.4X	CU0000006774.2.20X	CU0000006774.2.20X	CU0000006774.2.B584	CU0000006774.2.B584	1.08	CU0000006774.2.R285	CU0000006774.2.R285	RN00003688	pT2pN2apMX	NULL	Breast
CSRT103/303/503	36	C12	Female	63	Breast / Breast	Tumor	Adenocarcinoma of breast, ductal	Nottingham G2: 6-7 points Intermediate combined grade (moderately favorable)	IIIA	0	0	60	35	0	5	CI0000015628	CI0000015628	CI0000015628.1.4X	CI0000015628.1.4X	CI0000015628.1.20X	CI0000015628.1.20X	CI0000015628.1.B627	CI0000015628.1.B627	1.64	CI0000015628.1.R326	CI0000015628.1.R326	RN0000369F	pT2pN2apMX	NULL	Breast
CSRT103/303/503	37	D1	Female	63	Breast / Lymph node	Tumor	Adenocarcinoma of breast, ductal	Nottingham G2: 6-7 points Intermediate combined grade (moderately favorable)	IIIA	5	0	85	0	0	10	CI0000013626	CI0000013626	CI0000013626.1.4X	CI0000013626.1.4X	CI0000013626.1.20X	CI0000013626.1.20X	CI0000013626.1.B489	CI0000013626.1.B489	1.62	CI0000013626.1.R231	CI0000013626.1.R231	RN0000363D	pT1bpN2apMX	NULL	Breast
CSRT103/303/503	38	D2	Female	50	Breast / Breast	Tumor	Adenocarcinoma of breast, ductal	Nottingham G3: 8-9 points High combined grade (unfavorable)	IIIC	20	0	55	20	0	5	CI0000017650	CI0000017650	CI0000017650.2.4X	CI0000017650.2.4X	CI0000017650.2.20X	CI0000017650.2.20X	CI0000017650.2.B627	CI0000017650.2.B627	1.58	CI0000017650.2.R326	CI0000017650.2.R326	RN000036A1	pT3pN3apMX	NULL	Breast
CSRT103/303/503	39	D3	Female	55	Breast / Breast	Tumor	Adenocarcinoma of breast, ductal	Nottingham G3: 8-9 points High combined grade (unfavorable)	IIIC	10	0	80	10	0	0	CI0000016835	CI0000016835	CI0000016835.3.4X	CI0000016835.3.4X	CI0000016835.3.20X	CI0000016835.3.20X	CI0000016835.3.B627	CI0000016835.3.B627	1.53	CI0000016835.3.R326	CI0000016835.3.R326	RN000036A0	pT2pN3apMX	NULL	Breast
CSRT103/303/503	40	D4	Female	68	Breast / Breast	Tumor	Adenocarcinoma of breast, ductal	Nottingham G3: 8-9 points High combined grade (unfavorable)	IIIC	0	0	90	10	0	0	CI0000008722	CI0000008722	CI0000008722.2.4X	CI0000008722.2.4X	CI0000008722.2.20X	CI0000008722.2.20X	CI0000008722.2.B411	CI0000008722.2.B411	1.21	CI0000008722.2.R203	CI0000008722.2.R203	RN000035FF	pT2pN3pMX	NULL	Breast
CSRT103/303/503	41	D5	Female	35	Cervix / Cervix	Normal	Adenomyosis of myometrium	NULL	Normal	100	0	0	0	0	0	CU0000000232	CU0000000232	CU0000000232.3.4X	CU0000000232.3.4X	CU0000000232.3.20X	CU0000000232.3.20X	CU0000000232.3.B61	CU0000000232.3.B61	1.6	CU0000000232.3.R35	CU0000000232.3.R35	RN00003564	Not Reported	NULL	Breast
CSRT103/303/503	42	D6	Female	42	Cervix / Cervix	Normal	Endometrium, proliferative	NULL	Normal	100	0	0	0	0	0	CI0000000127	CI0000000127	CI0000000127.3.4X	CI0000000127.3.4X	CI0000000127.3.20X	CI0000000127.3.20X	CI0000000127.3.B161	CI0000000127.3.B161	1.25	CI0000000127.3.R93	CI0000000127.3.R93	RN0000358B	Not Reported	NULL	Cervix
CSRT103/303/503	43	D7	Female	38	Cervix / Cervix	Normal	Prolapse of uterus	NULL	Normal	100	0	0	0	0	0	CU0000005488	CU0000005488	CU0000005488.1.4X	CU0000005488.1.4X	CU0000005488.1.20X	CU0000005488.1.20X	CU0000005488.1.B164	CU0000005488.1.B164	1.22	CU0000005488.1.R97	CU0000005488.1.R97	RN00003592	Not Reported	NULL	Cervix
CSRT103/303/503	44	D8	Female	36	Cervix / Cervix	Normal	Endometriosis	NULL	Normal	100	0	0	0	0	0	CI0000006099	CI0000006099	CI0000006099.1.4X	CI0000006099.1.4X	CI0000006099.1.20X	CI0000006099.1.20X	CI0000006099.1.B484	CI0000006099.1.B484	1.31	CI0000006099.1.R229	CI0000006099.1.R229	RN0000363A	Not Reported	NULL	Cervix
CSRT103/303/503	45	D9	Female	57	Cervix / Cervix	Tumor	Carcinoma of cervix, adenosquamous	FIGO G2: Moderately differentiated	IB	0	0	80	10	0	10	CI0000014929	CI0000014929	CI0000014929.1.4X	CI0000014929.1.4X	CI0000014929.1.20X	CI0000014929.1.20X	CI0000014929.1.B622	CI0000014929.1.B622	1.37	CI0000014929.1.R321	CI0000014929.1.R321	RN0000369D	pT1bpN0pMX	NULL	Cervix
CSRT103/303/503	46	D10	Female	36	Cervix / Cervix	Tumor	Adenocarcinoma of cervix, endometrioid	FIGO G2: Moderately differentiated	IB1	0	0	60	35	0	5	CI0000000251	CI0000000251	CI0000000251.1.4X	CI0000000251.1.4X	CI0000000251.1.20X	CI0000000251.1.20X	CI0000000251.1.B188	CI0000000251.1.B188	1.54	CI0000000251.1.R109	CI0000000251.1.R109	RN00003557	pT1b1pN0pMX	NULL	Cervix
CSRT103/303/503	47	D11	Female	37	Cervix / Cervix	Tumor	Carcinoma of cervix, squamous cell, large cell, non-keratinizing	Not Reported	IB2	0	0	75	20	5	0	CI0000005668	CI0000005668	CI0000005668.2.4X	CI0000005668.2.4X	CI0000005668.2.20X	CI0000005668.2.20X	CI0000005668.2.B489	CI0000005668.2.B489	1.02	CI0000005668.2.R231	CI0000005668.2.R231	RN00003581	pT1b2pN0pMX	NULL	Cervix
CSRT103/303/503	48	D12	Female	40	Cervix / Cervix	Tumor	Carcinoma of cervix, squamous cell, large cell, non-keratinizing	Not Reported	IB2	0	0	80	18	0	2	CI0000008070	CI0000008070	CI0000008070.2.4X	CI0000008070.2.4X	CI0000008070.2.20X	CI0000008070.2.20X	CI0000008070.2.B266	CI0000008070.2.B266	1.43	CI0000008070.2.R143	CI0000008070.2.R143	RN000035B5	pT1b2pN0pMX	NULL	Cervix
CSRT103/303/503	49	E1	Female	65	Cervix / Cervix	Tumor	Carcinoma of cervix, squamous cell, large cell, non-keratinizing	Not Reported	IIB	0	0	80	17	0	3	CU0000000338	CU0000000338	CU0000000338.1.4X	CU0000000338.1.4X	CU0000000338.1.20X	CU0000000338.1.20X	CU0000000338.1.B161	CU0000000338.1.B161	1.44	CU0000000338.1.R91	CU0000000338.1.R91	RN0000358D	pT2bpN0pMX	NULL	Cervix
CSRT103/303/503	50	E2	Female	43	Cervix / Cervix	Tumor	Carcinoma of cervix, squamous cell, large cell, non-keratinizing	FIGO G3: Poorly differentiated	IIIB	0	0	90	10	0	0	CU0000000656	CU0000000656	CU0000000656.2.4X	CU0000000656.2.4X	CU0000000656.2.20X	CU0000000656.2.20X	CU0000000656.2.B161	CU0000000656.2.B161	1.55	CU0000000656.2.R91	CU0000000656.2.R91	RN0000358E	pT1b2pN1pMX	NULL	Cervix
CSRT103/303/503	51	E3	Female	49	Cervix / Ovary	Tumor	Adenocarcinoma of cervix, metastatic	FIGO G2: Moderately differentiated	IV	0	0	85	14	0	1	CI0000007264	CI0000007264	CI0000007264.1.4X	CI0000007264.1.4X	CI0000007264.1.20X	CI0000007264.1.20X	CI0000007264.1.B309	CI0000007264.1.B309	0.72	CI0000007264.1.R164	CI0000007264.1.R164	RN000035C7	pTXpN0pM1	NULL	Cervix
CSRT103/303/503	52	E4	Female	65	Cervix / Cervix	Tumor	Carcinoma of cervix, squamous cell	FIGO G3: Poorly differentiated	IVB	0	0	60	30	0	10	CU0000005927	CU0000005927	CU0000005927.1.4X	CU0000005927.1.4X	CU0000005927.1.20X	CU0000005927.1.20X	CU0000005927.1.B165	CU0000005927.1.B165	1.21	CU0000005927.1.R96	CU0000005927.1.R96	RN00003594	pT2bpN0pM1	NULL	Cervix
CSRT103/303/503	53	E5	Female	46	Cervix / Cervix	Tumor	Carcinoma of cervix, squamous cell	AJCC G3: Poorly differentiated	Not Reported	0	0	45	50	0	5	CU0000006527	CU0000006527	CU0000006527.2.4X	CU0000006527.2.4X	CU0000006527.2.20X	CU0000006527.2.20X	CU0000006527.2.B251	CU0000006527.2.B251	1.27	CU0000006527.2.R138	CU0000006527.2.R138	RN000035AF	Not Reported	NULL	Cervix
CSRT103/303/503	54	E6	Male	85	Colon: right / Colon: right	Normal	Adenocarcinoma of colon	AJCC G2: Moderately differentiated	Normal	100	0	0	0	0	0	CU0000005394	CU0000005394	CU0000005394.1.4X	CU0000005394.1.4X	CU0000005394.1.20X	CU0000005394.1.20X	CU0000005394.1.B296	CU0000005394.1.B296	1.01	CU0000005394.1.R160	CU0000005394.1.R160	RN000035C1	pT2pN0pMX	NULL	Cervix
CSRT103/303/503	55	E7	Female	77	Colon: right / Colon: right	Normal	Adenocarcinoma of colon	AJCC G1: Well differentiated	Normal	100	0	0	0	0	0	CU0000005329	CU0000005329	CU0000005329.1.4X	CU0000005329.1.4X	CU0000005329.1.20X	CU0000005329.1.20X	CU0000005329.1.B170	CU0000005329.1.B170	1.26	CU0000005329.1.R99	CU0000005329.1.R99	RN00003598	pT3pN2pMX	NULL	Colon
CSRT103/303/503	56	E8	Female	58	Colon: sigmoid / Colon: sigmoid	Normal	Adenocarcinoma of colon	AJCC G1: Well differentiated	Normal	100	0	0	0	0	0	CI0000015276	CI0000015276	CI0000015276.1.4X	CI0000015276.1.4X	CI0000015276.1.20X	CI0000015276.1.20X	CI0000015276.1.B535	CI0000015276.1.B535	1.24	CI0000015276.1.R256	CI0000015276.1.R256	RN00003665	pT4pN0pMX	NULL	Colon
CSRT103/303/503	57	E9	Female	40	Colon / Colon	Normal	No evidence of malignancy	NULL	Normal	100	0	0	0	0	0	CI0000005046	CI0000005046	CI0000005046.1.4X	CI0000005046.1.4X	CI0000005046.1.20X	CI0000005046.1.20X	CI0000005046.1.B200	CI0000005046.1.B200	1.09	CI0000005046.1.R114	CI0000005046.1.R114	RN0000354F	Not Reported	NULL	Colon
CSRT103/303/503	58	E10	Female	31	Colon / Colon	Normal	Crohns disease	NULL	Normal	100	0	0	0	0	0	CI0000007349	CI0000007349	CI0000007349.1.4X	CI0000007349.1.4X	CI0000007349.1.20X	CI0000007349.1.20X	CI0000007349.1.B237	CI0000007349.1.B237	1.12	CI0000007349.1.R130	CI0000007349.1.R130	RN0000357E	Not Reported	NULL	Colon
CSRT103/303/503	59	E11	Female	45	Colon / Colon	Normal	Crohns disease	NULL	Normal	100	0	0	0	0	0	CI0000008737	CI0000008737	CI0000008737.1.4X	CI0000008737.1.4X	CI0000008737.1.20X	CI0000008737.1.20X	CI0000008737.1.B336	CI0000008737.1.B336	1.18	CI0000008737.1.R173	CI0000008737.1.R173	RN000035CF	Not Reported	NULL	Colon
CSRT103/303/503	60	E12	Male	38	Colon / Colon	Normal	Crohns disease	NULL	Normal	100	0	0	0	0	0	CU0000012170	CU0000012170	CU0000012170.2.4X	CU0000012170.2.4X	CU0000012170.2.20X	CU0000012170.2.20X	CU0000012170.2.B431	CU0000012170.2.B431	1.46	CU0000012170.2.R210	CU0000012170.2.R210	RN00003611	Not Reported	NULL	Colon
CSRT103/303/503	61	F1	Female	82	Colon: right / Colon: right	Tumor	Adenocarcinoma of colon	AJCC G1: Well differentiated	I	0	0	80	10	10	0	CU0000006638	CU0000006638	CU0000006638.1.4X	CU0000006638.1.4X	CU0000006638.1.20X	CU0000006638.1.20X	CU0000006638.1.B382	CU0000006638.1.B382	1.4	CU0000006638.1.R193	CU0000006638.1.R193	RN000035E3	pT2pN1pMX	NULL	Colon
CSRT103/303/503	62	F2	Female	70	Colon: transverse / Colon: transverse	Tumor	Adenocarcinoma of colon	AJCC G2: Moderately differentiated	IIA	0	0	75	10	0	15	CI0000006679	CI0000006679	CI0000006679.1.4X	CI0000006679.1.4X	CI0000006679.1.20X	CI0000006679.1.20X	CI0000006679.1.B363	CI0000006679.1.B363	1.76	CI0000006679.1.R187	CI0000006679.1.R187	RN000035D8	pT3pN0pMX	NULL	Colon
CSRT103/303/503	63	F3	Male	74	Colon: transverse / Colon: transverse	Tumor	Adenocarcinoma of colon, mucinous	AJCC G2: Moderately differentiated	IIA	0	0	80	10	10	0	CU0000006781	CU0000006781	CU0000006781.1.4X	CU0000006781.1.4X	CU0000006781.1.20X	CU0000006781.1.20X	CU0000006781.1.B514	CU0000006781.1.B514	1.44	CU0000006781.1.R246	CU0000006781.1.R246	RN0000364F	pT3pN0pMX	NULL	Colon
CSRT103/303/503	64	F4	Female	63	Colon / Colon	Tumor	Adenocarcinoma of colon	AJCC G4: Undifferentiated	IIA	0	0	80	20	0	0	CU0000005708	CU0000005708	CU0000005708.1.4X	CU0000005708.1.4X	CU0000005708.1.20X	CU0000005708.1.20X	CU0000005708.1.B319	CU0000005708.1.B319	1.65	CU0000005708.1.R168	CU0000005708.1.R168	RN00003556	pT3pN0pMX	NULL	Colon
CSRT103/303/503	65	F5	Male	75	Colon: rectosigmoid / Colon: rectosigmoid	Tumor	Adenocarcinoma of colon	AJCC G1: Well differentiated	IIB	5	0	80	5	0	10	CU0000006598	CU0000006598	CU0000006598.1.4X	CU0000006598.1.4X	CU0000006598.1.20X	CU0000006598.1.20X	CU0000006598.1.B382	CU0000006598.1.B382	1.47	CU0000006598.1.R193	CU0000006598.1.R193	RN000035E2	pT4pN0pMX	NULL	Colon
CSRT103/303/503	66	F6	Female	80	Colon: sigmoid / Colon: sigmoid	Tumor	Adenocarcinoma of colon	AJCC G1: Well differentiated	III	0	0	80	20	0	0	CU0000005347	CU0000005347	CU0000005347.1.4X	CU0000005347.1.4X	CU0000005347.1.20X	CU0000005347.1.20X	CU0000005347.1.B144	CU0000005347.1.B144	1.32	CU0000005347.1.R81	CU0000005347.1.R81	RN00003584	pT1pN1pMX	NULL	Colon
CSRT103/303/503	67	F7	Female	82	Colon: sigmoid / Colon: sigmoid	Tumor	Adenocarcinoma of colon	AJCC G3: Poorly differentiated	IIIB	15	0	75	10	0	0	CU0000011129	CU0000011129	CU0000011129.2.4X	CU0000011129.2.4X	CU0000011129.2.20X	CU0000011129.2.20X	CU0000011129.2.B599	CU0000011129.2.B599	1.71	CU0000011129.2.R295	CU0000011129.2.R295	RN0000368D	pT4pN1pMX	NULL	Colon
CSRT103/303/503	68	F8	Male	63	Colon: rectosigmoid / Colon: rectosigmoid	Tumor	Adenocarcinoma of colon	AJCC G1: Well differentiated	IIIC	0	0	80	15	0	5	CU0000014739	CU0000014739	CU0000014739.1.4X	CU0000014739.1.4X	CU0000014739.1.20X	CU0000014739.1.20X	CU0000014739.1.B595	CU0000014739.1.B595	1.89	CU0000014739.1.R292	CU0000014739.1.R292	RN0000368C	pT3pN2pMX	NULL	Colon
CSRT103/303/503	69	F9	Male	54	Colon: sigmoid / Colon: sigmoid	Tumor	Adenocarcinoma of colon	AJCC G2: Moderately differentiated	IIIC	0	0	60	35	0	5	CU0000010998	CU0000010998	CU0000010998.1.4X	CU0000010998.1.4X	CU0000010998.1.20X	CU0000010998.1.20X	CU0000010998.1.B406	CU0000010998.1.B406	1.29	CU0000010998.1.R200	CU0000010998.1.R200	RN000035F3	pT4pN2pMX	NULL	Colon
CSRT103/303/503	70	F10	Male	51	Colon: right / Colon: right	Tumor	Adenocarcinoma of colon	AJCC G2: Moderately differentiated	IV	5	0	80	10	0	5	CU0000006839	CU0000006839	CU0000006839.1.4X	CU0000006839.1.4X	CU0000006839.1.20X	CU0000006839.1.20X	CU0000006839.1.B383	CU0000006839.1.B383	1.43	CU0000006839.1.R193	CU0000006839.1.R193	RN000035E4	pT3pN2pM1	NULL	Colon
CSRT103/303/503	71	F11	Female	68	Colon: right / Colon: right	Tumor	Adenoma of colon	Not Reported	Not Reported	0	0	85	15	0	0	CU0000005636	CU0000005636	CU0000005636.3.4X	CU0000005636.3.4X	CU0000005636.3.20X	CU0000005636.3.20X	CU0000005636.3.B585	CU0000005636.3.B585	2.02	CU0000005636.3.R280	CU0000005636.3.R280	RN0000367F	Not Reported	NULL	Colon
CSRT103/303/503	72	F12	Male	29	Colon / Colon	Tumor	Polyposis of colon, adenomatous	Not Reported	Not Reported	10	0	70	20	0	0	CU0000005417	CU0000005417	CU0000005417.1.4X	CU0000005417.1.4X	CU0000005417.1.20X	CU0000005417.1.20X	CU0000005417.1.B506	CU0000005417.1.B506	1.75	CU0000005417.1.R242	CU0000005417.1.R242	RN00003648	Not Reported	NULL	Colon
CSRT103/303/503	73	G1	Male	71	Colon / Colon	Tumor	Adenoma of colon	Not Reported	Not Reported	0	0	85	15	0	0	CU0000005685	CU0000005685	CU0000005685.1.4X	CU0000005685.1.4X	CU0000005685.1.20X	CU0000005685.1.20X	CU0000005685.1.B319	CU0000005685.1.B319	1.85	CU0000005685.1.R168	CU0000005685.1.R168	RN00003555	Not Reported	NULL	Colon
CSRT103/303/503	74	G2	Female	42	Endometrium / Endometrium	Normal	Endometriosis	Not Applicable	Normal	100	0	0	0	0	0	CI0000000269	CI0000000269	CI0000000269.1.4X	CI0000000269.1.4X	CI0000000269.1.20X	CI0000000269.1.20X	CI0000000269.1.B517	CI0000000269.1.B517	1.34	CI0000000269.1.R249	CI0000000269.1.R249	RN000031C7	Not Applicable	NULL	Colon
CSRT103/303/503	75	G3	Female	43	Endometrium / Endometrium	Normal	Leiomyoma of myometrium	Not Applicable	Normal	100	0	0	0	0	0	CU0000005762	CU0000005762	CU0000005762.1.4X	CU0000005762.1.4X	CU0000005762.1.20X	CU0000005762.1.20X	CU0000005762.1.B382	CU0000005762.1.B382	1.34	CU0000005762.1.R193	CU0000005762.1.R193	RN000031CC	Not Applicable	NULL	Endometrium
CSRT103/303/503	76	G4	Female	76	Endometrium / Uterus	Tumor	Adenocarcinoma of endometrium, endometrioid	FIGO G3: Poorly differentiated	IB	0	0	95	0	5	0	CU0000000736	CU0000000736	CU0000000736.1.4X	CU0000000736.1.4X	CU0000000736.1.20X	CU0000000736.1.20X	CU0000000736.1.B45	CU0000000736.1.B45	1.6	CU0000000736.1.R13	CU0000000736.1.R13	RN00003560	pT1bpN0pMX	NULL	Endometrium
CSRT103/303/503	77	G5	Female	56	Endometrium / Uterus	Tumor	Adenocarcinoma of endometrium, endometrioid	FIGO G1: Well differentiated	IB	0	0	95	5	0	0	CU0000001160	CU0000001160	CU0000001160.2.4X	CU0000001160.2.4X	CU0000001160.2.20X	CU0000001160.2.20X	CU0000001160.2.B81	CU0000001160.2.B81	1.01	CU0000001160.2.R51	CU0000001160.2.R51	RN00003574	pT1bpNXpMX	NULL	Endometrium
CSRT103/303/503	78	G6	Female	70	Endometrium / Uterus	Tumor	Adenocarcinoma of endometrium, endometrioid	FIGO G2: Moderately differentiated	IC	0	0	95	5	0	0	CU0000000010	CU0000000010	CU0000000010.1.4X	CU0000000010.1.4X	CU0000000010.1.20X	CU0000000010.1.20X	CU0000000010.1.B4	CU0000000010.1.B4	1.68	CU0000000010.1.R7	CU0000000010.1.R7	RN0000354C	pT1cpN0pMX	NULL	Endometrium
CSRT103/303/503	79	G7	Female	77	Endometrium / Uterus	Tumor	Adenocarcinoma of endometrium, endometrioid	FIGO G2: Moderately differentiated	IC	0	0	95	5	0	0	CI0000005975	CI0000005975	CI0000005975.1.4X	CI0000005975.1.4X	CI0000005975.1.20X	CI0000005975.1.20X	CI0000005975.1.B182	CI0000005975.1.B182	1.67	CI0000005975.1.R103	CI0000005975.1.R103	RN00003551	pT1cpN0pMX	NULL	Endometrium
CSRT103/303/503	80	G8	Female	57	Endometrium / Uterus	Tumor	Adenocarcinoma of endometrium, endometrioid, squamous features	FIGO G2: Moderately differentiated	IC	0	0	80	20	0	0	CI0000006706	CI0000006706	CI0000006706.1.4X	CI0000006706.1.4X	CI0000006706.1.20X	CI0000006706.1.20X	CI0000006706.1.B642	CI0000006706.1.B642	1.03	CI0000006706.1.R340	CI0000006706.1.R340	RN000036BA	pT1cpN0pMX	NULL	Endometrium
CSRT103/303/503	81	G9	Female	87	Endometrium / Uterus	Tumor	Adenocarcinoma of endometrium, serous	FIGO G3: Poorly differentiated	IIA	0	0	95	5	0	0	CU0000009365	CU0000009365	CU0000009365.1.4X	CU0000009365.1.4X	CU0000009365.1.20X	CU0000009365.1.20X	CU0000009365.1.B642	CU0000009365.1.B642	1.29	CU0000009365.1.R340	CU0000009365.1.R340	RN000036C1	pT2apNXpMX	NULL	Endometrium
CSRT103/303/503	82	G10	Female	62	Endometrium / Uterus	Tumor	Adenocarcinoma of endometrium, endometrioid	FIGO G3: Poorly differentiated	IIB	0	0	90	7	0	3	CI0000000066	CI0000000066	CI0000000066.3.4X	CI0000000066.3.4X	CI0000000066.3.20X	CI0000000066.3.20X	CI0000000066.3.B80	CI0000000066.3.B80	1.41	CI0000000066.3.R53	CI0000000066.3.R53	RN00003570	pT2bpN0pMX	NULL	Endometrium
CSRT103/303/503	83	G11	Female	68	Endometrium / Uterus	Tumor	Adenocarcinoma of endometrium, papillary serous	FIGO G3: Poorly differentiated	IIB	20	0	60	20	0	0	CI0000008051	CI0000008051	CI0000008051.1.4X	CI0000008051.1.4X	CI0000008051.1.20X	CI0000008051.1.20X	CI0000008051.1.B642	CI0000008051.1.B642	1.05	CI0000008051.1.R340	CI0000008051.1.R340	RN000036BB	pT2bpNXpMX	NULL	Endometrium
CSRT103/303/503	84	G12	Female	58	Endometrium / Uterus	Tumor	Adenocarcinoma of endometrium, endometrioid	FIGO G2: Moderately differentiated	IIB	20	0	60	20	0	0	CI0000010768	CI0000010768	CI0000010768.1.4X	CI0000010768.1.4X	CI0000010768.1.20X	CI0000010768.1.20X	CI0000010768.1.B642	CI0000010768.1.B642	1.34	CI0000010768.1.R340	CI0000010768.1.R340	RN000036BE	pT2bpN0pMX	NULL	Endometrium
CSRT103/303/503	85	H1	Female	79	Endometrium / Uterus	Tumor	Adenocarcinoma of endometrium, endometrioid	FIGO G3: Poorly differentiated	IIIA	0	0	60	20	0	20	CI0000005017	CI0000005017	CI0000005017.1.4X	CI0000005017.1.4X	CI0000005017.1.20X	CI0000005017.1.20X	CI0000005017.1.B622	CI0000005017.1.B622	1.15	CI0000005017.1.R321	CI0000005017.1.R321	RN0000369A	pT3apN0pMX	NULL	Endometrium
CSRT103/303/503	86	H2	Female	65	Endometrium / Uterus	Tumor	Carcinoma of endometrium, adenosquamous	FIGO G3: Poorly differentiated	IIIC	0	0	98	2	0	0	CU0000000090	CU0000000090	CU0000000090.2.4X	CU0000000090.2.4X	CU0000000090.2.20X	CU0000000090.2.20X	CU0000000090.2.B31	CU0000000090.2.B31	1.91	CU0000000090.2.R5	CU0000000090.2.R5	RN00003549	pT1apN1pMX	NULL	Endometrium
CSRT103/303/503	87	H3	Female	78	Endometrium / Uterus	Tumor	Adenocarcinoma of endometrium, serous	FIGO G3: Poorly differentiated	IIIC	0	0	90	5	0	5	CI0000009536	CI0000009536	CI0000009536.1.4X	CI0000009536.1.4X	CI0000009536.1.20X	CI0000009536.1.20X	CI0000009536.1.B642	CI0000009536.1.B642	1.11	CI0000009536.1.R340	CI0000009536.1.R340	RN000036BD	pT3apN1pMX	NULL	Endometrium
CSRT103/303/503	88	H4	Female	81	Endometrium / Uterus	Tumor	Adenocarcinoma of endometrium, endometrioid	FIGO G2: Moderately differentiated	IIIC	0	0	60	20	20	0	CU0000001281	CU0000001281	CU0000001281.1.4X	CU0000001281.1.4X	CU0000001281.1.20X	CU0000001281.1.20X	CU0000001281.1.B642	CU0000001281.1.B642	1.28	CU0000001281.1.R340	CU0000001281.1.R340	RN000036BF	pT3apN1pMX	NULL	Endometrium
CSRT103/303/503	89	H5	Female	53	Endometrium / Uterus	Tumor	Adenocarcinoma of endometrium, endometrioid	FIGO G3: Poorly differentiated	IIIC	5	0	65	20	0	10	CI0000008600	CI0000008600	CI0000008600.1.4X	CI0000008600.1.4X	CI0000008600.1.20X	CI0000008600.1.20X	CI0000008600.1.B642	CI0000008600.1.B642	1.29	CI0000008600.1.R340	CI0000008600.1.R340	RN000036BC	pT1bpN1pMX	NULL	Endometrium
CSRT103/303/503	90	H6	Female	46	Endometrium / Uterus	Tumor	Adenocarcinoma of endometrium, endometrioid	FIGO G2: Moderately differentiated	IV	0	0	80	10	10	0	CU0000006131	CU0000006131	CU0000006131.1.4X	CU0000006131.1.4X	CU0000006131.1.20X	CU0000006131.1.20X	CU0000006131.1.B642	CU0000006131.1.B642	0.8	CU0000006131.1.R340	CU0000006131.1.R340	RN000036C0	pT1cpNXpM1	NULL	Endometrium
CSRT103/303/503	91	H7	Male	73	Esophagus / Esophagus	Normal	Adenocarcinoma of gastroesophageal junction	AJCC G3: Poorly differentiated	Normal	100	0	0	0	0	0	CI0000012691	CI0000012691	CI0000012691.1.4X	CI0000012691.1.4X	CI0000012691.1.20X	CI0000012691.1.20X	CI0000012691.1.B489	CI0000012691.1.B489	1.73	CI0000012691.1.R231	CI0000012691.1.R231	RN0000363C	pT1pN0pMX	NULL	Endometrium
CSRT103/303/503	92	H8	Male	53	Esophagus / Esophagus	Normal	Adenocarcinoma of gastroesophageal junction	AJCC G1: Well differentiated	Normal	100	0	0	0	0	0	CU0000011182	CU0000011182	CU0000011182.1.4X	CU0000011182.1.4X	CU0000011182.1.20X	CU0000011182.1.20X	CU0000011182.1.B520	CU0000011182.1.B520	1.6	CU0000011182.1.R250	CU0000011182.1.R250	RN0000365F	pT1pN0pMX	NULL	Esophagus
CSRT103/303/503	93	H9	Female	66	Esophagus / Esophagus	Normal	Adenocarcinoma of esophagus	AJCC G3: Poorly differentiated	Normal	100	0	0	0	0	0	CI0000012663	CI0000012663	CI0000012663.2.4X	CI0000012663.2.4X	CI0000012663.2.20X	CI0000012663.2.20X	CI0000012663.2.B519	CI0000012663.2.B519	1.55	CI0000012663.2.R250	CI0000012663.2.R250	RN0000364C	pT1pN1pMX	NULL	Esophagus
CSRT103/303/503	94	H10	Male	60	Esophagus / Esophagus	Tumor	Adenocarcinoma of esophagus	Not Reported	I	0	0	75	5	5	15	CI0000013454	CI0000013454	CI0000013454.1.4X	CI0000013454.1.4X	CI0000013454.1.20X	CI0000013454.1.20X	CI0000013454.1.B430	CI0000013454.1.B430	1.68	CI0000013454.1.R210	CI0000013454.1.R210	RN000035E7	pT1pN0pMX	NULL	Esophagus
CSRT103/303/503	95	H11	Male	67	Esophagus / Esophagus	Tumor	Adenocarcinoma of esophagus	AJCC G1: Well differentiated	I	0	0	90	0	5	5	CI0000010840	CI0000010840	CI0000010840.1.4X	CI0000010840.1.4X	CI0000010840.1.20X	CI0000010840.1.20X	CI0000010840.1.B488	CI0000010840.1.B488	1.44	CI0000010840.1.R231	CI0000010840.1.R231	RN0000361A	pT1pN0pMX	NULL	Esophagus
CSRT103/303/503	96	H12	Male	52	Esophagus / Esophagus	Tumor	Adenocarcinoma of esophagus	AJCC G2: Moderately differentiated	I	0	0	80	10	0	10	CI0000017545	CI0000017545	CI0000017545.1.4X	CI0000017545.1.4X	CI0000017545.1.20X	CI0000017545.1.20X	CI0000017545.1.B576	CI0000017545.1.B576	1.67	CI0000017545.1.R276	CI0000017545.1.R276	RN0000367B	pT1pN0pMX	NULL	Esophagus
Plate 2
sku	well	Well position	gender	age	tissue	appearance	diagnosis	tumorgrade	stage	normal	lesion	tumor	hypercellular_stroma	hypocellular_stroma	necrosis	Field17	report	Field20	tissue_image4	Field22	tissue_image20	Field24	Electropherogram	bioanalyser_ration	Field27	rtpcr	sample_id	tnm	verification	disease
CSRT103/303/503	1	A1	Male	61	Esophagus / Esophagus	Tumor	Adenocarcinoma of esophagus	AJCC G3: Poorly differentiated	I	0	0	90	0	10	0	CI0000019170	CI0000019170	CI0000019170.1.4X	CI0000019170.1.4X	CI0000019170.1.20X	CI0000019170.1.20X	CI0000019170.1.B635	CI0000019170.1.B635	1.53	CI0000019170.1.R334	CI0000019170.1.R334	RN000036A4	pT1pN0pMX	NULL	Esophagus
CSRT103/303/503	2	A2	Male	76	Esophagus / Esophagus	Tumor	Adenocarcinoma of esophagus	AJCC G2: Moderately differentiated	I	0	0	95	0	5	0	CI0000022340	CI0000022340	CI0000022340.1.4X	CI0000022340.1.4X	CI0000022340.1.20X	CI0000022340.1.20X	CI0000022340.1.B635	CI0000022340.1.B635	1.15	CI0000022340.1.R334	CI0000022340.1.R334	RN000036A5	pT1pN0pMX	NULL	Esophagus
CSRT103/303/503	3	A3	Male	70	Esophagus / Esophagus	Tumor	Adenocarcinoma of esophagus	AJCC G1: Well differentiated	I	15	0	75	10	0	0	CI0000006092	CI0000006092	CI0000006092.1.4X	CI0000006092.1.4X	CI0000006092.1.20X	CI0000006092.1.20X	CI0000006092.1.B164	CI0000006092.1.B164	1.37	CI0000006092.1.R96	CI0000006092.1.R96	RN00003590	pT1bpN0pMX	NULL	Esophagus
CSRT103/303/503	4	A4	Male	73	Esophagus / Esophagus	Tumor	Carcinoma of esophagus, squamous cell	AJCC G1: Well differentiated	IIA	0	0	80	15	0	5	CI0000015617	CI0000015617	CI0000015617.1.4X	CI0000015617.1.4X	CI0000015617.1.20X	CI0000015617.1.20X	CI0000015617.1.B576	CI0000015617.1.B576	1.51	CI0000015617.1.R276	CI0000015617.1.R276	RN0000367A	pT3pN0pMX	NULL	Esophagus
CSRT103/303/503	5	A5	Male	76	Esophagus / Esophagus	Tumor	Adenocarcinoma of esophagus	AJCC G2: Moderately differentiated	IIA	0	0	80	10	0	10	CU0000016125	CU0000016125	CU0000016125.1.4X	CU0000016125.1.4X	CU0000016125.1.20X	CU0000016125.1.20X	CU0000016125.1.B577	CU0000016125.1.B577	1.72	CU0000016125.1.R276	CU0000016125.1.R276	RN0000367D	pT2pN0pMX	NULL	Esophagus
CSRT103/303/503	6	A6	Female	66	Esophagus / Esophagus	Tumor	Adenocarcinoma of esophagus	AJCC G3: Poorly differentiated	IIB	0	0	85	15	0	0	CI0000012663	CI0000012663	CI0000012663.1.4X	CI0000012663.1.4X	CI0000012663.1.20X	CI0000012663.1.20X	CI0000012663.1.B512	CI0000012663.1.B512	1.6	CI0000012663.1.R248	CI0000012663.1.R248	RN0000365D	pT1pN1pMX	NULL	Esophagus
CSRT103/303/503	7	A7	Female	60	Esophagus / Esophagus	Tumor	Carcinoma of esophagus, squamous cell	AJCC G2: Moderately differentiated	III	0	0	60	30	0	10	CU0000005538	CU0000005538	CU0000005538.1.4X	CU0000005538.1.4X	CU0000005538.1.20X	CU0000005538.1.20X	CU0000005538.1.B163	CU0000005538.1.B163	1.31	CU0000005538.1.R97	CU0000005538.1.R97	RN0000358F	pT3pN1pMX	NULL	Esophagus
CSRT103/303/503	8	A8	Male	83	Esophagus / Esophagus	Tumor	Adenocarcinoma of esophagus	AJCC G3: Poorly differentiated	III	0	0	40	20	0	40	CI0000015646	CI0000015646	CI0000015646.3.4X	CI0000015646.3.4X	CI0000015646.3.20X	CI0000015646.3.20X	CI0000015646.3.B578	CI0000015646.3.B578	1.34	CI0000015646.3.R278	CI0000015646.3.R278	RN000035B9	pT3pN1pMX	NULL	Esophagus
CSRT103/303/503	9	A9	Male	71	Esophagus / Esophagus	Tumor	Adenocarcinoma of esophagus	AJCC G3: Poorly differentiated	III	0	0	60	35	5	0	CU0000001481	CU0000001481	CU0000001481.2.4X	CU0000001481.2.4X	CU0000001481.2.20X	CU0000001481.2.20X	CU0000001481.2.B420	CU0000001481.2.B420	1.22	CU0000001481.2.R207	CU0000001481.2.R207	RN0000360A	pT3pN1pMX	NULL	Esophagus
CSRT103/303/503	10	A10	Male	58	Esophagus / Esophagus	Tumor	Adenocarcinoma of esophagus	AJCC G2: Moderately differentiated	III	0	0	70	20	10	0	CI0000012478	CI0000012478	CI0000012478.1.4X	CI0000012478.1.4X	CI0000012478.1.20X	CI0000012478.1.20X	CI0000012478.1.B511	CI0000012478.1.B511	1.42	CI0000012478.1.R248	CI0000012478.1.R248	RN0000364B	pT3pN1pMX	NULL	Esophagus
CSRT103/303/503	11	A11	Male	64	Esophagus / Esophagus	Tumor	Carcinoma of esophagus, squamous cell	AJCC G2: Moderately differentiated	III	0	0	60	10	20	10	CU0000006780	CU0000006780	CU0000006780.1.4X	CU0000006780.1.4X	CU0000006780.1.20X	CU0000006780.1.20X	CU0000006780.1.B512	CU0000006780.1.B512	1.57	CU0000006780.1.R248	CU0000006780.1.R248	RN0000364E	pT3pN1pMX	NULL	Esophagus
CSRT103/303/503	12	A12	Male	79	Esophagus / Stomach	Tumor	Carcinoma of esophagus, squamous cell	AJCC G2: Moderately differentiated	III	0	0	70	20	0	10	CU0000011781	CU0000011781	CU0000011781.1.4X	CU0000011781.1.4X	CU0000011781.1.20X	CU0000011781.1.20X	CU0000011781.1.B577	CU0000011781.1.B577	2.03	CU0000011781.1.R276	CU0000011781.1.R276	RN0000367C	pT3pN1pMX	NULL	Esophagus
CSRT103/303/503	13	B1	Male	54	Esophagus / Adrenal gland	Tumor	Adenocarcinoma of esophagus, metastatic	AJCC G2: Moderately differentiated	IV	0	0	60	0	35	5	CI0000009613	CI0000009613	CI0000009613.1.4X	CI0000009613.1.4X	CI0000009613.1.20X	CI0000009613.1.20X	CI0000009613.1.B519	CI0000009613.1.B519	1.44	CI0000009613.1.R250	CI0000009613.1.R250	RN0000365C	pTXpNXpM1	NULL	Esophagus
CSRT103/303/503	14	B2	Male	72	Esophagus / Lung	Tumor	Adenocarcinoma, metastatic, consistent with esophagus primary	AJCC G2: Moderately differentiated	IV	0	0	75	15	5	5	CI0000000138	CI0000000138	CI0000000138.2.4X	CI0000000138.2.4X	CI0000000138.2.20X	CI0000000138.2.20X	CI0000000138.2.B301	CI0000000138.2.B301	1.22	CI0000000138.2.R161	CI0000000138.2.R161	RN000035C4	pTXpNXpM1	NULL	Esophagus
CSRT103/303/503	15	B3	Male	56	Gastroesophageal junction / Esophagus	Tumor	Adenocarcinoma of gastroesophageal junction	Not Reported	I	0	0	65	10	20	5	CI0000005086	CI0000005086	CI0000005086.3.4X	CI0000005086.3.4X	CI0000005086.3.20X	CI0000005086.3.20X	CI0000005086.3.B578	CI0000005086.3.B578	1.61	CI0000005086.3.R278	CI0000005086.3.R278	RN00003595	pT1pN0pMX	NULL	Esophagus
CSRT103/303/503	16	B4	Male	82	Gastroesophageal junction / Esophagus	Tumor	Adenocarcinoma of gastroesophageal junction	AJCC G2: Moderately differentiated	IIA	0	0	80	10	0	10	CI0000006887	CI0000006887	CI0000006887.1.4X	CI0000006887.1.4X	CI0000006887.1.20X	CI0000006887.1.20X	CI0000006887.1.B164	CI0000006887.1.B164	1.49	CI0000006887.1.R96	CI0000006887.1.R96	RN00003591	pT2pN0pMX	NULL	Gastroesophageal
CSRT103/303/503	17	B5	Male	73	Gastroesophageal junction / Esophagus	Tumor	Adenocarcinoma of gastroesophageal junction	AJCC G3: Poorly differentiated	III	0	0	95	3	0	2	CU0000005137	CU0000005137	CU0000005137.2.4X	CU0000005137.2.4X	CU0000005137.2.20X	CU0000005137.2.20X	CU0000005137.2.B420	CU0000005137.2.B420	1.38	CU0000005137.2.R207	CU0000005137.2.R207	RN0000360B	pT3pN1pMX	NULL	Gastroesophageal
CSRT103/303/503	18	B6	Male	60	Kidney / Kidney	Normal	Carcinoma of kidney, renal cell, clear cell	Fuhrman G2: Nuclei slightly irregular	Normal	100	0	0	0	0	0	CU0000006823	CU0000006823	CU0000006823.2.4X	CU0000006823.2.4X	CU0000006823.2.20X	CU0000006823.2.20X	CU0000006823.2.B445	CU0000006823.2.B445	1.21	CU0000006823.2.R213	CU0000006823.2.R213	RN0000361C	pT1bpNXpMX	NULL	Gastroesophageal
CSRT103/303/503	19	B7	Male	71	Kidney / Kidney	Normal	Carcinoma of kidney, renal cell, clear cell	Fuhrman G4: Nuclei bizarre and multilobated	Normal	100	0	0	0	0	0	CU0000006090	CU0000006090	CU0000006090.2.4X	CU0000006090.2.4X	CU0000006090.2.20X	CU0000006090.2.20X	CU0000006090.2.B447	CU0000006090.2.B447	1.29	CU0000006090.2.R214	CU0000006090.2.R214	RN0000361E	pT1pN0pMX	NULL	Kidney
CSRT103/303/503	20	B8	Male	53	Kidney / Kidney	Normal	Carcinoma of renal pelvis, transitional cell	AJCC G3: Poorly differentiated	Normal	100	0	0	0	0	0	CI0000008274	CI0000008274	CI0000008274.2.4X	CI0000008274.2.4X	CI0000008274.2.20X	CI0000008274.2.20X	CI0000008274.2.B369	CI0000008274.2.B369	1.45	CI0000008274.2.R188	CI0000008274.2.R188	RN000035D7	pT3pN0pMX	NULL	Kidney
CSRT103/303/503	21	B9	Male	77	Kidney / Kidney	Normal	Carcinoma of kidney, renal cell, clear cell	Fuhrman G3: Nuclei very irregular	Normal	100	0	0	0	0	0	CI0000005877	CI0000005877	CI0000005877.2.4X	CI0000005877.2.4X	CI0000005877.2.20X	CI0000005877.2.20X	CI0000005877.2.B413	CI0000005877.2.B413	1.28	CI0000005877.2.R205	CI0000005877.2.R205	RN00003602	pT3apN0pMX	NULL	Kidney
CSRT103/303/503	22	B10	Female	80	Kidney / Kidney	Normal	Carcinoma of kidney, renal cell, clear cell	Fuhrman G3: Nuclei very irregular	Normal	100	0	0	0	0	0	CU0000012830	CU0000012830	CU0000012830.2.4X	CU0000012830.2.4X	CU0000012830.2.20X	CU0000012830.2.20X	CU0000012830.2.B447	CU0000012830.2.B447	1.17	CU0000012830.2.R214	CU0000012830.2.R214	RN00003620	pT3apNXpMX	NULL	Kidney
CSRT103/303/503	23	B11	Female	46	Kidney / Kidney	Tumor	Carcinoma of kidney, renal cell, clear and granular cell	Fuhrman G4: Nuclei bizarre and multilobated	I	0	0	70	10	20	0	CU0000001979	CU0000001979	CU0000001979.3.4X	CU0000001979.3.4X	CU0000001979.3.20X	CU0000001979.3.20X	CU0000001979.3.B415	CU0000001979.3.B415	0.9	CU0000001979.3.R205	CU0000001979.3.R205	RN00003605	pT1pNXpMX	NULL	Kidney
CSRT103/303/503	24	B12	Female	59	Kidney / Kidney	Tumor	Carcinoma of kidney, renal cell, papillary	Fuhrman G2: Nuclei slightly irregular	I	0	0	60	0	40	0	CU0000006869	CU0000006869	CU0000006869.1.4X	CU0000006869.1.4X	CU0000006869.1.20X	CU0000006869.1.20X	CU0000006869.1.B441	CU0000006869.1.B441	1.35	CU0000006869.1.R213	CU0000006869.1.R213	RN0000361D	pT1apNXpMX	NULL	Kidney
CSRT103/303/503	25	C1	Male	43	Kidney / Kidney	Tumor	Carcinoma of kidney, renal cell, papillary	Fuhrman G2: Nuclei slightly irregular	I	0	0	75	0	10	15	CU0000006757	CU0000006757	CU0000006757.1.4X	CU0000006757.1.4X	CU0000006757.1.20X	CU0000006757.1.20X	CU0000006757.1.B443	CU0000006757.1.B443	1.32	CU0000006757.1.R214	CU0000006757.1.R214	RN0000361F	pT1bpNXpMX	NULL	Kidney
CSRT103/303/503	26	C2	Female	62	Kidney / Kidney	Tumor	Carcinoma of kidney, renal cell, chromophil	Fuhrman G2: Nuclei slightly irregular	I	0	0	60	35	5	0	CU0000006835	CU0000006835	CU0000006835.1.4X	CU0000006835.1.4X	CU0000006835.1.20X	CU0000006835.1.20X	CU0000006835.1.B450	CU0000006835.1.B450	1.49	CU0000006835.1.R216	CU0000006835.1.R216	RN00003623	pT1pNXpMX	NULL	Kidney
CSRT103/303/503	27	C3	Female	53	Kidney / Kidney	Tumor	Carcinoma of kidney, renal cell, clear cell	Fuhrman G1: Nuclei round, uniform	I	0	0	95	0	5	0	CU0000006915	CU0000006915	CU0000006915.1.4X	CU0000006915.1.4X	CU0000006915.1.20X	CU0000006915.1.20X	CU0000006915.1.B450	CU0000006915.1.B450	1.42	CU0000006915.1.R216	CU0000006915.1.R216	RN00003624	pT1bpNXpMX	NULL	Kidney
CSRT103/303/503	28	C4	Male	73	Kidney / Kidney	Tumor	Carcinoma of kidney, renal cell, clear cell	Fuhrman G2: Nuclei slightly irregular	I	5	0	85	5	0	5	CU0000006505	CU0000006505	CU0000006505.5.4X	CU0000006505.5.4X	CU0000006505.5.20X	CU0000006505.5.20X	CU0000006505.5.B440	CU0000006505.5.B440	1.28	CU0000006505.5.R213	CU0000006505.5.R213	RN000035A6	pT1pNXpMX	NULL	Kidney
CSRT103/303/503	29	C5	Male	64	Kidney / Kidney	Tumor	Carcinoma of kidney, renal cell, papillary	Fuhrman G3: Nuclei very irregular	II	0	0	95	5	0	0	CU0000011020	CU0000011020	CU0000011020.1.4X	CU0000011020.1.4X	CU0000011020.1.20X	CU0000011020.1.20X	CU0000011020.1.B406	CU0000011020.1.B406	1.76	CU0000011020.1.R200	CU0000011020.1.R200	RN000035F4	pT2pN0pMX	NULL	Kidney
CSRT103/303/503	30	C6	Male	46	Kidney / Kidney	Tumor	Carcinoma of kidney, renal cell, clear cell, sarcomatoid features	Fuhrman G4: Nuclei bizarre and multilobated	II	0	0	80	10	10	0	CU0000000999	CU0000000999	CU0000000999.4.4X	CU0000000999.4.4X	CU0000000999.4.20X	CU0000000999.4.20X	CU0000000999.4.B414	CU0000000999.4.B414	1.35	CU0000000999.4.R205	CU0000000999.4.R205	RN00003603	pT2pN0pMX	NULL	Kidney
CSRT103/303/503	31	C7	Male	4	Kidney / Kidney	Tumor	Nephroblastoma	See Other Pathology Notes	II	0	0	95	0	0	5	CU0000000735	CU0000000735	CU0000000735.1.4X	CU0000000735.1.4X	CU0000000735.1.20X	CU0000000735.1.20X	CU0000000735.1.B430	CU0000000735.1.B430	1.54	CU0000000735.1.R210	CU0000000735.1.R210	RN00003610	Not Reported	NULL	Kidney
CSRT103/303/503	32	C8	Male	59	Kidney / Kidney	Tumor	Carcinoma of kidney, renal cell, papillary	Fuhrman G2: Nuclei slightly irregular	II	0	0	70	0	0	30	CI0000009991	CI0000009991	CI0000009991.2.4X	CI0000009991.2.4X	CI0000009991.2.20X	CI0000009991.2.20X	CI0000009991.2.B433	CI0000009991.2.B433	1.54	CI0000009991.2.R212	CI0000009991.2.R212	RN00003616	pT2pNXpMX	NULL	Kidney
CSRT103/303/503	33	C9	Male	59	Kidney / Kidney	Tumor	Carcinoma of kidney, renal cell, clear cell	Fuhrman G3: Nuclei very irregular	III	0	0	75	10	15	0	CI0000006155	CI0000006155	CI0000006155.1.4X	CI0000006155.1.4X	CI0000006155.1.20X	CI0000006155.1.20X	CI0000006155.1.B283	CI0000006155.1.B283	1.4	CI0000006155.1.R150	CI0000006155.1.R150	RN000035BA	pT3pNXpMX	NULL	Kidney
CSRT103/303/503	34	C10	Female	55	Kidney / Kidney	Tumor	Carcinoma of kidney, renal cell, clear cell	Fuhrman G3: Nuclei very irregular	III	0	0	96	1	0	3	CU0000005851	CU0000005851	CU0000005851.2.4X	CU0000005851.2.4X	CU0000005851.2.20X	CU0000005851.2.20X	CU0000005851.2.B448	CU0000005851.2.B448	1.21	CU0000005851.2.R215	CU0000005851.2.R215	RN00003621	pT2pN1pMX	NULL	Kidney
CSRT103/303/503	35	C11	Male	51	Kidney / Kidney	Tumor	Carcinoma of kidney, renal cell, sarcomatoid	Fuhrman G4: Nuclei bizarre and multilobated	IV	0	0	95	2	3	0	CU0000009324	CU0000009324	CU0000009324.1.4X	CU0000009324.1.4X	CU0000009324.1.20X	CU0000009324.1.20X	CU0000009324.1.B449	CU0000009324.1.B449	2.03	CU0000009324.1.R215	CU0000009324.1.R215	RN00003622	pT3pN2pM1	NULL	Kidney
CSRT103/303/503	36	C12	Female	55	Kidney / Kidney	Tumor	Oncocytoma	Not Reported	Not Reported	0	0	80	10	10	0	CI0000007461	CI0000007461	CI0000007461.1.4X	CI0000007461.1.4X	CI0000007461.1.20X	CI0000007461.1.20X	CI0000007461.1.B490	CI0000007461.1.B490	1.55	CI0000007461.1.R232	CI0000007461.1.R232	RN00003558	Not Reported	NULL	Kidney
CSRT103/303/503	37	D1	Male	77	Kidney / Kidney	Tumor	Oncocytoma	Not Reported	Not Reported	0	0	90	0	10	0	CI0000010030	CI0000010030	CI0000010030.1.4X	CI0000010030.1.4X	CI0000010030.1.20X	CI0000010030.1.20X	CI0000010030.1.B434	CI0000010030.1.B434	1.63	CI0000010030.1.R212	CI0000010030.1.R212	RN00003619	Not Reported	NULL	Kidney
CSRT103/303/503	38	D2	Female	41	Kidney / Kidney	Tumor	Tumor of kidney, sarcomatoid features	Fuhrman G3: Nuclei very irregular	Not Reported	10	0	80	0	10	0	CU0000001159	CU0000001159	CU0000001159.6.4X	CU0000001159.6.4X	CU0000001159.6.20X	CU0000001159.6.20X	CU0000001159.6.B414	CU0000001159.6.B414	2.03	CU0000001159.6.R205	CU0000001159.6.R205	RN00003604	Not Reported	NULL	Kidney
CSRT103/303/503	39	D3	Male	76	Kidney / Kidney	Tumor	Oncocytoma	Not Reported	Not Reported	10	0	85	5	0	0	CI0000013534	CI0000013534	CI0000013534.2.4X	CI0000013534.2.4X	CI0000013534.2.20X	CI0000013534.2.20X	CI0000013534.2.B501	CI0000013534.2.B501	1.79	CI0000013534.2.R240	CI0000013534.2.R240	RN00003645	Not Reported	NULL	Kidney
CSRT103/303/503	40	D4	Female	57	Kidney / Kidney	Tumor	Oncocytoma	NULL	Not Reported	0	0	95	5	0	0	CI0000010656	CI0000010656	CI0000010656.1.4X	CI0000010656.1.4X	CI0000010656.1.20X	CI0000010656.1.20X	CI0000010656.1.B501	CI0000010656.1.B501	1.69	CI0000010656.1.R240	CI0000010656.1.R240	RN00003644	Not Reported	NULL	Kidney
CSRT103/303/503	41	D5	Male	73	Liver / Liver	Normal	Carcinoma of liver, hepatocellular	AJCC G2: Moderately differentiated	Normal	100	0	0	0	0	0	CI0000008358	CI0000008358	CI0000008358.3.4X	CI0000008358.3.4X	CI0000008358.3.20X	CI0000008358.3.20X	CI0000008358.3.B502	CI0000008358.3.B502	1.57	CI0000008358.3.R241	CI0000008358.3.R241	RN00003647	pT2pN0pMX	NULL	Kidney
CSRT103/303/503	42	D6	Female	51	Liver / Liver	Normal	Adenocarcinoma of colon, metastatic	Not Reported	Normal	100	0	0	0	0	0	CI0000010635	CI0000010635	CI0000010635.1.4X	CI0000010635.1.4X	CI0000010635.1.20X	CI0000010635.1.20X	CI0000010635.1.B571	CI0000010635.1.B571	1.03	CI0000010635.1.R273	CI0000010635.1.R273	RN0000366F	pT3pNXpM1	NULL	Liver
CSRT103/303/503	43	D7	Female	65	Liver / Liver	Normal	Adenocarcinoma of colon, metastatic	Not Reported	Normal	100	0	0	0	0	0	CI0000013186	CI0000013186	CI0000013186.1.4X	CI0000013186.1.4X	CI0000013186.1.20X	CI0000013186.1.20X	CI0000013186.1.B571	CI0000013186.1.B571	1.05	CI0000013186.1.R273	CI0000013186.1.R273	RN00003671	pTXpNXpM1	NULL	Liver
CSRT103/303/503	44	D8	Male	79	Liver: left lobe / Liver: left lobe	Tumor	Carcinoma of liver, hepatocellular	AJCC G2: Moderately differentiated	I	0	0	80	20	0	0	CI0000019288	CI0000019288	CI0000019288.1.4X	CI0000019288.1.4X	CI0000019288.1.20X	CI0000019288.1.20X	CI0000019288.1.B572	CI0000019288.1.B572	1.28	CI0000019288.1.R273	CI0000019288.1.R273	RN00003676	pT1pNXpMX	NULL	Liver
CSRT103/303/503	45	D9	Male	66	Liver / Liver	Tumor	Carcinoma of liver, hepatocellular	AJCC G3: Poorly differentiated	I	0	15	70	15	0	0	CU0000012132	CU0000012132	CU0000012132.2.4X	CU0000012132.2.4X	CU0000012132.2.20X	CU0000012132.2.20X	CU0000012132.2.B478	CU0000012132.2.B478	1.31	CU0000012132.2.R225	CU0000012132.2.R225	RN00003636	pT1pN0pMX	NULL	Liver
CSRT103/303/503	46	D10	Female	61	Liver / Liver	Tumor	Carcinoma of liver, hepatocellular	AJCC G1: Well differentiated	I	0	0	70	20	10	0	CI0000021880	CI0000021880	CI0000021880.1.4X	CI0000021880.1.4X	CI0000021880.1.20X	CI0000021880.1.20X	CI0000021880.1.B640	CI0000021880.1.B640	1.65	CI0000021880.1.R338	CI0000021880.1.R338	RN000036AB	pT1pNXpMX	NULL	Liver
CSRT103/303/503	47	D11	Female	62	Liver / Liver	Tumor	Cholangiocarcinoma of liver	AJCC G2: Moderately differentiated	I	5	0	85	10	0	0	CI0000006932	CI0000006932	CI0000006932.1.4X	CI0000006932.1.4X	CI0000006932.1.20X	CI0000006932.1.20X	CI0000006932.1.B219	CI0000006932.1.B219	1.43	CI0000006932.1.R124	CI0000006932.1.R124	RN0000359E	pT1pNXpMX	NULL	Liver
CSRT103/303/503	48	D12	Female	62	Liver / Liver	Tumor	Cholangiocarcinoma of liver	AJCC G2: Moderately differentiated	I	10	0	75	10	0	5	CI0000006932	CI0000006932	CI0000006932.3.4X	CI0000006932.3.4X	CI0000006932.3.20X	CI0000006932.3.20X	CI0000006932.3.B640	CI0000006932.3.B640	1.27	CI0000006932.3.R338	CI0000006932.3.R338	RN000036AA	pT1pNXpMX	NULL	Liver
CSRT103/303/503	49	E1	Female	62	Liver: right lobe / Liver: right lobe	Tumor	Carcinoma of liver, hepatocellular	AJCC G1: Well differentiated	II	0	0	70	30	0	0	CI0000019939	CI0000019939	CI0000019939.1.4X	CI0000019939.1.4X	CI0000019939.1.20X	CI0000019939.1.20X	CI0000019939.1.B572	CI0000019939.1.B572	1.72	CI0000019939.1.R273	CI0000019939.1.R273	RN00003677	pT2pN0pMX	NULL	Liver
CSRT103/303/503	50	E2	Male	60	Liver / Liver	Tumor	Carcinoma of liver, hepatocellular	AJCC G2: Moderately differentiated	II	0	0	50	10	0	40	CU0000005407	CU0000005407	CU0000005407.1.4X	CU0000005407.1.4X	CU0000005407.1.20X	CU0000005407.1.20X	CU0000005407.1.B249	CU0000005407.1.B249	1.57	CU0000005407.1.R137	CU0000005407.1.R137	RN000035AD	pT2pNXpMX	NULL	Liver
CSRT103/303/503	51	E3	Male	77	Liver / Liver	Tumor	Carcinoma of liver, hepatocellular	AJCC G1: Well differentiated	II	0	0	90	10	0	0	CU0000006675	CU0000006675	CU0000006675.1.4X	CU0000006675.1.4X	CU0000006675.1.20X	CU0000006675.1.20X	CU0000006675.1.B249	CU0000006675.1.B249	1.55	CU0000006675.1.R137	CU0000006675.1.R137	RN000035AE	pT2pNXpMX	NULL	Liver
CSRT103/303/503	52	E4	Male	63	Liver / Liver	Tumor	Carcinoma of liver, hepatocellular	AJCC G2: Moderately differentiated	II	0	0	90	10	0	0	CU0000006841	CU0000006841	CU0000006841.2.4X	CU0000006841.2.4X	CU0000006841.2.20X	CU0000006841.2.20X	CU0000006841.2.B409	CU0000006841.2.B409	1.37	CU0000006841.2.R203	CU0000006841.2.R203	RN000035FC	pT2pNXpMX	NULL	Liver
CSRT103/303/503	53	E5	Female	79	Liver: right lobe / Liver: right lobe	Tumor	Carcinoma of liver, hepatocellular	AJCC G2: Moderately differentiated	IIIA	0	0	80	20	0	0	CI0000019267	CI0000019267	CI0000019267.2.4X	CI0000019267.2.4X	CI0000019267.2.20X	CI0000019267.2.20X	CI0000019267.2.B572	CI0000019267.2.B572	1.64	CI0000019267.2.R273	CI0000019267.2.R273	RN00003675	pT3pNXpMX	NULL	Liver
CSRT103/303/503	54	E6	Male	86	Liver / Liver	Tumor	Carcinoma of liver, hepatocellular	AJCC G1: Well differentiated	IIIA	0	0	99	0	1	0	CU0000001197	CU0000001197	CU0000001197.2.4X	CU0000001197.2.4X	CU0000001197.2.20X	CU0000001197.2.20X	CU0000001197.2.B90	CU0000001197.2.B90	1.73	CU0000001197.2.R55	CU0000001197.2.R55	RN00003579	pT3pNXpMX	NULL	Liver
CSRT103/303/503	55	E7	Male	71	Liver / Liver	Tumor	Carcinoma of liver, hepatocellular	AJCC G2: Moderately differentiated	IIIA	0	0	95	4	0	1	CU0000001046	CU0000001046	CU0000001046.1.4X	CU0000001046.1.4X	CU0000001046.1.20X	CU0000001046.1.20X	CU0000001046.1.B145	CU0000001046.1.B145	1.36	CU0000001046.1.R82	CU0000001046.1.R82	RN00003585	pT3pNXpMX	NULL	Liver
CSRT103/303/503	56	E8	Male	56	Liver / Liver	Tumor	Carcinoma of liver, hepatocellular	AJCC G2: Moderately differentiated	IIIA	0	0	97	3	0	0	CU0000000996	CU0000000996	CU0000000996.3.4X	CU0000000996.3.4X	CU0000000996.3.20X	CU0000000996.3.20X	CU0000000996.3.B382	CU0000000996.3.B382	1.23	CU0000000996.3.R193	CU0000000996.3.R193	RN000035E1	pT3pNXpMX	NULL	Liver
CSRT103/303/503	57	E9	Male	21	Liver: left lobe / Liver: left lobe	Tumor	Carcinoma of liver, hepatocellular	AJCC G2: Moderately differentiated	IV	0	0	70	30	0	0	CI0000020838	CI0000020838	CI0000020838.1.4X	CI0000020838.1.4X	CI0000020838.1.20X	CI0000020838.1.20X	CI0000020838.1.B572	CI0000020838.1.B572	1.53	CI0000020838.1.R273	CI0000020838.1.R273	RN00003678	pT3pNXpM1	NULL	Liver
CSRT103/303/503	58	E10	Female	49	Liver / Liver	Tumor	Adenoma of liver	Not Reported	Not Reported	0	0	90	8	0	2	CU0000005758	CU0000005758	CU0000005758.2.4X	CU0000005758.2.4X	CU0000005758.2.20X	CU0000005758.2.20X	CU0000005758.2.B586-1	CU0000005758.2.B586-1	1.49	CU0000005758.2.R280	CU0000005758.2.R280	RN00003680	Not Reported	NULL	Liver
CSRT103/303/503	59	E11	Female	31	Liver / Liver	Tumor	Adenoma of liver	Not Reported	Not Reported	0	0	95	5	0	0	CU0000000437	CU0000000437	CU0000000437.1.4X	CU0000000437.1.4X	CU0000000437.1.20X	CU0000000437.1.20X	CU0000000437.1.B640	CU0000000437.1.B640	1.55	CU0000000437.1.R338	CU0000000437.1.R338	RN000036AC	Not Reported	NULL	Liver
CSRT103/303/503	60	E12	Female	29	Liver / Liver	Tumor	Adenoma of liver	Not Reported	Not Reported	10	0	90	0	0	0	CU0000006881	CU0000006881	CU0000006881.1.4X	CU0000006881.1.4X	CU0000006881.1.20X	CU0000006881.1.20X	CU0000006881.1.B640	CU0000006881.1.B640	1.61	CU0000006881.1.R338	CU0000006881.1.R338	RN000036AD	Not Reported	NULL	Liver
CSRT103/303/503	61	F1	Male	63	Lung / Lung	Normal	Carcinoma of lung, large cell	AJCC G3: Poorly differentiated	Normal	100	0	0	0	0	0	CU0000005462	CU0000005462	CU0000005462.2.4X	CU0000005462.2.4X	CU0000005462.2.20X	CU0000005462.2.20X	CU0000005462.2.B290	CU0000005462.2.B290	1.91	CU0000005462.2.R155	CU0000005462.2.R155	RN000035BE	pT1pN0pMX	NULL	Liver
CSRT103/303/503	62	F2	Female	72	Lung / Lung	Normal	Adenocarcinoma of lung	AJCC G2: Moderately differentiated	Normal	100	0	0	0	0	0	CU0000005278	CU0000005278	CU0000005278.1.4X	CU0000005278.1.4X	CU0000005278.1.20X	CU0000005278.1.20X	CU0000005278.1.B170	CU0000005278.1.B170	1.18	CU0000005278.1.R99	CU0000005278.1.R99	RN00003596	pT2pN0pMX	NULL	Lung
CSRT103/303/503	63	F3	Male	54	Lung / Lung	Normal	Carcinoma of lung, squamous cell	AJCC G2: Moderately differentiated	Normal	100	0	0	0	0	0	CU0000005728	CU0000005728	CU0000005728.2.4X	CU0000005728.2.4X	CU0000005728.2.20X	CU0000005728.2.20X	CU0000005728.2.B431	CU0000005728.2.B431	1.3	CU0000005728.2.R210	CU0000005728.2.R210	RN00003609	pT2pN1pMX	NULL	Lung
CSRT103/303/503	64	F4	Male	72	Lung / Lung	Normal	Adenocarcinoma of colon, metastatic	Not Reported	Normal	100	0	0	0	0	0	CI0000007463	CI0000007463	CI0000007463.4.4X	CI0000007463.4.4X	CI0000007463.4.20X	CI0000007463.4.20X	CI0000007463.4.B354	CI0000007463.4.B354	1.74	CI0000007463.4.R182	CI0000007463.4.R182	RN000035D6	pTXpNXpM1	NULL	Lung
CSRT103/303/503	65	F5	Female	68	Lung / Lung	Tumor	Carcinoma of lung, bronchioloalveolar, non-mucinous	Not Reported	IA	0	0	98	0	2	0	CI0000000242	CI0000000242	CI0000000242.1.4X	CI0000000242.1.4X	CI0000000242.1.20X	CI0000000242.1.20X	CI0000000242.1.B237	CI0000000242.1.B237	1.16	CI0000000242.1.R130	CI0000000242.1.R130	RN00003572	pT1pN0pMX	NULL	Lung
CSRT103/303/503	66	F6	Female	82	Lung / Lung	Tumor	Adenocarcinoma of lung	AJCC G2: Moderately differentiated	IA	0	0	40	55	0	5	CI0000006828	CI0000006828	CI0000006828.2.4X	CI0000006828.2.4X	CI0000006828.2.20X	CI0000006828.2.20X	CI0000006828.2.B395	CI0000006828.2.B395	0.5	CI0000006828.2.R195	CI0000006828.2.R195	RN000035DA	pT1pN0pMX	NULL	Lung
CSRT103/303/503	67	F7	Male	65	Lung / Lung	Tumor	Carcinoma of lung, squamous cell	AJCC G3: Poorly differentiated	IB	0	0	75	0	0	25	CI0000008348	CI0000008348	CI0000008348.1.4X	CI0000008348.1.4X	CI0000008348.1.20X	CI0000008348.1.20X	CI0000008348.1.B391	CI0000008348.1.B391	1.53	CI0000008348.1.R196	CI0000008348.1.R196	RN000035EA	pT2pN0pMX	NULL	Lung
CSRT103/303/503	68	F8	Female	48	Lung / Lung	Tumor	Adenocarcinoma of lung	AJCC G3: Poorly differentiated	IB	0	0	90	0	10	0	CI0000009937	CI0000009937	CI0000009937.1.4X	CI0000009937.1.4X	CI0000009937.1.20X	CI0000009937.1.20X	CI0000009937.1.B433	CI0000009937.1.B433	1.54	CI0000009937.1.R212	CI0000009937.1.R212	RN00003615	pT2pN0pMX	NULL	Lung
CSRT103/303/503	69	F9	Male	64	Lung / Lung	Tumor	Adenocarcinoma of lung	AJCC G3: Poorly differentiated	IB	0	15	60	20	0	5	CI0000013164	CI0000013164	CI0000013164.1.4X	CI0000013164.1.4X	CI0000013164.1.20X	CI0000013164.1.20X	CI0000013164.1.B453	CI0000013164.1.B453	1.47	CI0000013164.1.R217	CI0000013164.1.R217	RN00003625	pT2pN0pMX	NULL	Lung
CSRT103/303/503	70	F10	Female	49	Lung / Lung	Tumor	Carcinoma of lung, large cell, neuroendocrine	Not Reported	IB	0	0	75	5	0	20	CI0000008641	CI0000008641	CI0000008641.3.4X	CI0000008641.3.4X	CI0000008641.3.20X	CI0000008641.3.20X	CI0000008641.3.B515	CI0000008641.3.B515	1.66	CI0000008641.3.R247	CI0000008641.3.R247	RN00003650	pT2pN0pMX	NULL	Lung
CSRT103/303/503	71	F11	Male	49	Lung: right lower lobe / Lung: right lower lobe	Tumor	Carcinoma of lung, adenosquamous	AJCC G4: Undifferentiated	IB	0	0	90	10	0	0	CI0000008206	CI0000008206	CI0000008206.1.4X	CI0000008206.1.4X	CI0000008206.1.20X	CI0000008206.1.20X	CI0000008206.1.B391	CI0000008206.1.B391	1.56	CI0000008206.1.R196	CI0000008206.1.R196	RN000035E9	pT2pN0pMX	NULL	Lung
CSRT103/303/503	72	F12	Male	72	Lung / Lung	Tumor	Adenocarcinoma of lung	AJCC G2: Moderately differentiated	IIB	0	0	80	18	0	2	CI0000007205	CI0000007205	CI0000007205.5.4X	CI0000007205.5.4X	CI0000007205.5.20X	CI0000007205.5.20X	CI0000007205.5.B272	CI0000007205.5.B272	0.93	CI0000007205.5.R145	CI0000007205.5.R145	RN000036DE	pT2pN1pMX	NULL	Lung
CSRT103/303/503	73	G1	Male	41	Lung / Lung	Tumor	Tumor of lung, carcinoid	Not Reported	IIB	0	0	90	10	0	0	CI0000007239	CI0000007239	CI0000007239.2.4X	CI0000007239.2.4X	CI0000007239.2.20X	CI0000007239.2.20X	CI0000007239.2.B327	CI0000007239.2.B327	1.47	CI0000007239.2.R171	CI0000007239.2.R171	RN000035CB	pT2pN1pMX	NULL	Lung
CSRT103/303/503	74	G2	Male	62	Lung / Lung	Tumor	Carcinoma of lung, large cell, neuroendocrine	Not Reported	IIB	0	0	75	15	0	10	CI0000015115	CI0000015115	CI0000015115.1.4X	CI0000015115.1.4X	CI0000015115.1.20X	CI0000015115.1.20X	CI0000015115.1.B531	CI0000015115.1.B531	1.28	CI0000015115.1.R253	CI0000015115.1.R253	RN00003663	pT2pN1pMX	NULL	Lung
CSRT103/303/503	75	G3	Male	72	Lung / Lung	Tumor	Adenocarcinoma of lung	AJCC G2: Moderately differentiated	IIB	0	0	60	20	20	0	CI0000007205	CI0000007205	CI0000007205.10.4X	CI0000007205.10.4X	CI0000007205.10.20X	CI0000007205.10.20X	CI0000007205.10.B646	CI0000007205.10.B646	1.05	CI0000007205.10.R345	CI0000007205.10.R345	RN000035B8	pT2pN1pMX	NULL	Lung
CSRT103/303/503	76	G4	Male	55	Lung / Lung	Tumor	Adenocarcinoma of lung	AJCC G2: Moderately differentiated	IIB	0	0	75	10	15	0	CI0000017566	CI0000017566	CI0000017566.1.4X	CI0000017566.1.4X	CI0000017566.1.20X	CI0000017566.1.20X	CI0000017566.1.B646	CI0000017566.1.B646	0.97	CI0000017566.1.R345	CI0000017566.1.R345	RN000036DF	pT2pN1pMX	NULL	Lung
CSRT103/303/503	77	G5	Female	71	Lung: left lower lobe / Lung: left lower lobe	Tumor	Adenocarcinoma of lung, clear cell features	AJCC G2: Moderately differentiated	IIB	0	0	80	10	0	10	CI0000018996	CI0000018996	CI0000018996.3.4X	CI0000018996.3.4X	CI0000018996.3.20X	CI0000018996.3.20X	CI0000018996.3.B595	CI0000018996.3.B595	1.52	CI0000018996.3.R292	CI0000018996.3.R292	RN0000368B	pT2pN1pMX	NULL	Lung
CSRT103/303/503	78	G6	Male	65	Lung: right upper lobe / Lung: right upper lobe	Tumor	Carcinoma of lung, squamous cell	AJCC G3: Poorly differentiated	IIB	10	0	65	24	0	1	CI0000019863	CI0000019863	CI0000019863.1.4X	CI0000019863.1.4X	CI0000019863.1.20X	CI0000019863.1.20X	CI0000019863.1.B646	CI0000019863.1.B646	1.44	CI0000019863.1.R345	CI0000019863.1.R345	RN000036E0	pT3pN0pMX	NULL	Lung
CSRT103/303/503	79	G7	Male	76	Lung / Lung	Tumor	Carcinoma of lung, squamous cell	AJCC G2: Moderately differentiated	IIIA	0	0	60	10	0	30	CI0000000305	CI0000000305	CI0000000305.4.4X	CI0000000305.4.4X	CI0000000305.4.20X	CI0000000305.4.20X	CI0000000305.4.B390	CI0000000305.4.B390	1.58	CI0000000305.4.R195	CI0000000305.4.R195	RN000035A5	pT3pN1pMX	NULL	Lung
CSRT103/303/503	80	G8	Male	58	Lung / Lung	Tumor	Carcinoma of lung, squamous cell	AJCC G3: Poorly differentiated	IIIA	0	0	60	20	0	20	CI0000007518	CI0000007518	CI0000007518.1.4X	CI0000007518.1.4X	CI0000007518.1.20X	CI0000007518.1.20X	CI0000007518.1.B394	CI0000007518.1.B394	1.81	CI0000007518.1.R195	CI0000007518.1.R195	RN000035DB	pT2pN2pMX	NULL	Lung
CSRT103/303/503	81	G9	Female	46	Lung: right upper lobe / Lung: right upper lobe	Tumor	Adenocarcinoma of lung	AJCC G2: Moderately differentiated	IV	25	0	40	10	25	0	CI0000016555	CI0000016555	CI0000016555.4.4X	CI0000016555.4.4X	CI0000016555.4.20X	CI0000016555.4.20X	CI0000016555.4.B595	CI0000016555.4.B595	1.6	CI0000016555.4.R291	CI0000016555.4.R291	RN000035A4	pT2pN2pM1	NULL	Lung
CSRT103/303/503	82	G10	Female	64	Lung / Lung	Tumor	Tumor of lung, carcinoid, atypical	Not Reported	Not Reported	0	0	90	6	0	4	CI0000005508	CI0000005508	CI0000005508.3.4X	CI0000005508.3.4X	CI0000005508.3.20X	CI0000005508.3.20X	CI0000005508.3.B390	CI0000005508.3.B390	1.37	CI0000005508.3.R195	CI0000005508.3.R195	RN000035CA	Not Reported	NULL	Lung
CSRT103/303/503	83	G11	Female	52	Lung / Lung	Tumor	Tumor of lung, carcinoid	Not Reported	Not Reported	0	0	95	0	5	0	CI0000009707	CI0000009707	CI0000009707.1.4X	CI0000009707.1.4X	CI0000009707.1.20X	CI0000009707.1.20X	CI0000009707.1.B433	CI0000009707.1.B433	1.55	CI0000009707.1.R212	CI0000009707.1.R212	RN00003614	Not Reported	NULL	Lung
CSRT103/303/503	84	G12	Female	18	Lymph node / Lymph node	Normal	Colitis, ulcerative, chronic active	NULL	Normal	100	0	0	0	0	0	CU0000006833	CU0000006833	CU0000006833.1.4X	CU0000006833.1.4X	CU0000006833.1.20X	CU0000006833.1.20X	CU0000006833.1.B409	CU0000006833.1.B409	1.77	CU0000006833.1.R203	CU0000006833.1.R203	RN000035FB	Not Reported	NULL	Lung
CSRT103/303/503	85	H1	Male	57	Lymph node / Lymph node	Normal	Adenocarcinoma of prostate	Gleason Score: 4+4=8/10	Normal	100	0	0	0	0	0	CU0000006559	CU0000006559	CU0000006559.2.4X	CU0000006559.2.4X	CU0000006559.2.20X	CU0000006559.2.20X	CU0000006559.2.B255	CU0000006559.2.B255	1.43	CU0000006559.2.R139	CU0000006559.2.R139	RN00003588	pT3apN0pMX	NULL	Lymph node
CSRT103/303/503	86	H2	Male	43	Lymph node / Lymph node	Normal	No evidence of malignancy	NULL	Normal	100	0	0	0	0	0	CU0000010518	CU0000010518	CU0000010518.1.4X	CU0000010518.1.4X	CU0000010518.1.20X	CU0000010518.1.20X	CU0000010518.1.B410	CU0000010518.1.B410	1.76	CU0000010518.1.R203	CU0000010518.1.R203	RN000035FE	Not Reported	NULL	Lymph node
CSRT103/303/503	87	H3	Male	86	Lymphoid tissue / Lymph node	Tumor	Lymphoma, large B-cell, diffuse	Not Reported	I	0	0	85	0	15	0	CU0000000803	CU0000000803	CU0000000803.1.4X	CU0000000803.1.4X	CU0000000803.1.20X	CU0000000803.1.20X	CU0000000803.1.B15	CU0000000803.1.B15	1.84	CU0000000803.1.R31	CU0000000803.1.R31	RN00003568	Not Applicable	NULL	Lymph node
CSRT103/303/503	88	H4	Male	57	Lymphoid tissue / Lymph node	Tumor	Lymphoma, small lymphocytic	Not Reported	I	0	0	100	0	0	0	CU0000011416	CU0000011416	CU0000011416.1.4X	CU0000011416.1.4X	CU0000011416.1.20X	CU0000011416.1.20X	CU0000011416.1.B345	CU0000011416.1.B345	1.21	CU0000011416.1.R176	CU0000011416.1.R176	RN000035D4	Not Applicable	NULL	Lymphoid tissue
CSRT103/303/503	89	H5	Male	37	Lymphoid tissue / Lymph node	Tumor	Lymphoma, follicular	WHO Grade I	I	0	0	95	0	5	0	CU0000006235	CU0000006235	CU0000006235.2.4X	CU0000006235.2.4X	CU0000006235.2.20X	CU0000006235.2.20X	CU0000006235.2.B410	CU0000006235.2.B410	1.46	CU0000006235.2.R203	CU0000006235.2.R203	RN00003600	Not Applicable	NULL	Lymphoid tissue
CSRT103/303/503	90	H6	Male	48	Lymphoid tissue / Lymph node	Tumor	Lymphoma, Hodgkin, nodular lymphocyte predominant	Not Reported	I	0	0	95	0	5	0	CU0000012829	CU0000012829	CU0000012829.1.4X	CU0000012829.1.4X	CU0000012829.1.20X	CU0000012829.1.20X	CU0000012829.1.B475	CU0000012829.1.B475	1.62	CU0000012829.1.R225	CU0000012829.1.R225	RN00003637	Not Applicable	NULL	Lymphoid tissue
CSRT103/303/503	91	H7	Male	75	Lymphoid tissue / Lymph node	Tumor	Lymphoma, large B-cell, diffuse	Not Reported	I	0	0	90	0	10	0	CU0000005271	CU0000005271	CU0000005271.2.4X	CU0000005271.2.4X	CU0000005271.2.20X	CU0000005271.2.20X	CU0000005271.2.B495	CU0000005271.2.B495	1.67	CU0000005271.2.R236	CU0000005271.2.R236	RN00003640	Not Applicable	NULL	Lymphoid tissue
CSRT103/303/503	92	H8	Male	38	Lymphoid tissue / Lymph node	Tumor	Lymphoma, follicular	WHO Grade II	I	20	0	70	10	0	0	CU0000011440	CU0000011440	CU0000011440.1.4X	CU0000011440.1.4X	CU0000011440.1.20X	CU0000011440.1.20X	CU0000011440.1.B400	CU0000011440.1.B400	1.44	CU0000011440.1.R198	CU0000011440.1.R198	RN000035EF	Not Applicable	NULL	Lymphoid tissue
CSRT103/303/503	93	H9	Male	21	Lymphoid tissue / Lymph node	Tumor	Lymphoma, Hodgkin, nodular lymphocyte predominant	Not Reported	I	15	0	85	0	0	0	CU0000005013	CU0000005013	CU0000005013.2.4X	CU0000005013.2.4X	CU0000005013.2.20X	CU0000005013.2.20X	CU0000005013.2.B619	CU0000005013.2.B619	1.82	CU0000005013.2.R318	CU0000005013.2.R318	RN00003692	Not Applicable	NULL	Lymphoid tissue
CSRT103/303/503	94	H10	Male	76	Lymphoid tissue / Lymph node	Tumor	Lymphoma, nodal marginal zone B-cell	Not Reported	I	10	0	80	10	0	0	CI7000000111	CI7000000111	CI7000000111.1.4X	CI7000000111.1.4X	CI7000000111.1.20X	CI7000000111.1.20X	CI7000000111.1.B284	CI7000000111.1.B284	1.53	CI7000000111.1.R153	CI7000000111.1.R153	RN0000357D	Not Applicable	NULL	Lymphoid tissue
CSRT103/303/503	95	H11	Male	21	Lymphoid tissue / Lymph node	Tumor	Lymphoma, Hodgkin, nodular lymphocyte predominant	Not Reported	I	0	0	1	99	0	0	CU0000005013	CU0000005013	CU0000005013.1.4X	CU0000005013.1.4X	CU0000005013.1.20X	CU0000005013.1.20X	CU0000005013.1.B228	CU0000005013.1.B228	1.84	CU0000005013.1.R128	CU0000005013.1.R128	RN000035A9	Not Applicable	NULL	Lymphoid tissue
CSRT103/303/503	96	H12	Male	62	Lymphoid tissue / Lymph node	Tumor	Lymphoma, large B-cell, diffuse	Not Reported	I	0	0	60	40	0	0	CU0000006612	CU0000006612	CU0000006612.1.4X	CU0000006612.1.4X	CU0000006612.1.20X	CU0000006612.1.20X	CU0000006612.1.B335	CU0000006612.1.B335	1.82	CU0000006612.1.R173	CU0000006612.1.R173	RN000035CC	Not Applicable	NULL	Lymphoid tissue
Plate 3
sku	well	Well position	gender	age	tissue	appearance	diagnosis	tumorgrade	stage	normal	lesion	tumor	hypercellular_stroma	hypocellular_stroma	necrosis	Field17	report	Field20	tissue_image4	Field22	tissue_image20	Field24	Electropherogram	bioanalyser_ration	Field27	rtpcr	sample_id	tnm	verification	disease
CSRT103/303/503	1	A1	Female	42	Lymphoid tissue / Lymph node	Tumor	Lymphoma, large B-cell, diffuse	Other Histologic Grade	I	0	0	90	10	0	0	CU0000011011	CU0000011011	CU0000011011.1.4X	CU0000011011.1.4X	CU0000011011.1.20X	CU0000011011.1.20X	CU0000011011.1.B400	CU0000011011.1.B400	1.34	CU0000011011.1.R198	CU0000011011.1.R198	RN000035EC	Not Applicable	NULL	Lymphoid tissue
CSRT103/303/503	2	A2	Male	42	Lymphoid tissue / Lymph node	Tumor	Lymphoma, follicular	WHO Grade III	I	2	0	98	0	0	0	CU0000011479	CU0000011479	CU0000011479.1.4X	CU0000011479.1.4X	CU0000011479.1.20X	CU0000011479.1.20X	CU0000011479.1.B400	CU0000011479.1.B400	1.42	CU0000011479.1.R198	CU0000011479.1.R198	RN000035F0	Not Applicable	NULL	Lymphoid tissue
CSRT103/303/503	3	A3	Female	68	Lymphoid tissue / Lymph node	Tumor	Lymphoma, large B-cell, diffuse	Not Reported	I	25	0	70	0	5	0	CU0000011519	CU0000011519	CU0000011519.1.4X	CU0000011519.1.4X	CU0000011519.1.20X	CU0000011519.1.20X	CU0000011519.1.B402	CU0000011519.1.B402	1.52	CU0000011519.1.R199	CU0000011519.1.R199	RN000035F2	Not Applicable	NULL	Lymphoid tissue
CSRT103/303/503	4	A4	Male	58	Lymphoid tissue / Lymph node	Tumor	Lymphoma, anaplastic large cell	Other Histologic Grade	I	10	0	80	10	0	0	CU0000014803	CU0000014803	CU0000014803.1.4X	CU0000014803.1.4X	CU0000014803.1.20X	CU0000014803.1.20X	CU0000014803.1.B619	CU0000014803.1.B619	1.68	CU0000014803.1.R318	CU0000014803.1.R318	RN00003699	Not Applicable	NULL	Lymphoid tissue
CSRT103/303/503	5	A5	Female	49	Lymphoid tissue / Lymph node	Tumor	Lymphoma, large B-cell, diffuse	Not Reported	I	5	0	90	0	5	0	CU0000011417	CU0000011417	CU0000011417.1.4X	CU0000011417.1.4X	CU0000011417.1.20X	CU0000011417.1.20X	CU0000011417.1.B400	CU0000011417.1.B400	1.34	CU0000011417.1.R198	CU0000011417.1.R198	RN000035EE	Not Applicable	NULL	Lymphoid tissue
CSRT103/303/503	6	A6	Male	59	Lymphoid tissue / Spleen	Tumor	Lymphoma, large B-cell, diffuse	Not Reported	IE	0	0	90	0	5	5	CI0000009837	CI0000009837	CI0000009837.1.4X	CI0000009837.1.4X	CI0000009837.1.20X	CI0000009837.1.20X	CI0000009837.1.B501	CI0000009837.1.B501	1.72	CI0000009837.1.R240	CI0000009837.1.R240	RN00003643	Not Applicable	NULL	Lymphoid tissue
CSRT103/303/503	7	A7	Male	70	Lymphoid tissue / Stomach	Tumor	Lymphoma, large B-cell, diffuse	Other Histologic Grade	IE	0	0	96	2	0	2	CU0000000011	CU0000000011	CU0000000011.3.4X	CU0000000011.3.4X	CU0000000011.3.20X	CU0000000011.3.20X	CU0000000011.3.B33	CU0000000011.3.B33	1.85	CU0000000011.3.R7	CU0000000011.3.R7	RN0000354B	Not Applicable	NULL	Lymphoid tissue
CSRT103/303/503	8	A8	Male	42	Lymphoid tissue / Spleen	Tumor	Lymphoma, large B-cell, diffuse	Other Histologic Grade	IE	10	0	80	10	0	0	CU0000011130	CU0000011130	CU0000011130.1.4X	CU0000011130.1.4X	CU0000011130.1.20X	CU0000011130.1.20X	CU0000011130.1.B400	CU0000011130.1.B400	1.52	CU0000011130.1.R198	CU0000011130.1.R198	RN000035ED	Not Applicable	NULL	Lymphoid tissue
CSRT103/303/503	9	A9	Male	63	Lymphoid tissue / Testis	Tumor	Lymphoma, large B-cell, diffuse	Not Reported	IE	10	0	90	0	0	0	CU0000012810	CU0000012810	CU0000012810.1.4X	CU0000012810.1.4X	CU0000012810.1.20X	CU0000012810.1.20X	CU0000012810.1.B431	CU0000012810.1.B431	1.76	CU0000012810.1.R210	CU0000012810.1.R210	RN00003613	Not Applicable	NULL	Lymphoid tissue
CSRT103/303/503	10	A10	Male	29	Lymphoid tissue / Thyroid gland	Tumor	Lymphoma, extranodal marginal zone B-cell	Not Reported	IE	10	0	60	0	30	0	CI0000011601	CI0000011601	CI0000011601.1.4X	CI0000011601.1.4X	CI0000011601.1.20X	CI0000011601.1.20X	CI0000011601.1.B408	CI0000011601.1.B408	1.21	CI0000011601.1.R202	CI0000011601.1.R202	RN000035F9	Not Applicable	NULL	Lymphoid tissue
CSRT103/303/503	11	A11	Male	45	Lymphoid tissue / Spleen	Tumor	Lymphoma, marginal zone B-cell, splenic	Not Reported	IE	20	0	80	0	0	0	CU0000011432	CU0000011432	CU0000011432.1.4X	CU0000011432.1.4X	CU0000011432.1.20X	CU0000011432.1.20X	CU0000011432.1.B407	CU0000011432.1.B407	1.37	CU0000011432.1.R200	CU0000011432.1.R200	RN000035F5	Not Applicable	NULL	Lymphoid tissue
CSRT103/303/503	12	A12	Male	78	Lymphoid tissue / Spleen	Tumor	Lymphoma, follicular	WHO Grade I	IE	35	0	65	0	0	0	CI0000009039	CI0000009039	CI0000009039.1.4X	CI0000009039.1.4X	CI0000009039.1.20X	CI0000009039.1.20X	CI0000009039.1.B408	CI0000009039.1.B408	1.37	CI0000009039.1.R205	CI0000009039.1.R205	RN000035F7	Not Applicable	NULL	Lymphoid tissue
CSRT103/303/503	13	B1	Male	55	Lymphoid tissue / Spleen	Tumor	Lymphoma, marginal zone B-cell, splenic	Not Reported	IIE	30	0	70	0	0	0	CI0000010026	CI0000010026	CI0000010026.1.4X	CI0000010026.1.4X	CI0000010026.1.20X	CI0000010026.1.20X	CI0000010026.1.B434	CI0000010026.1.B434	1.41	CI0000010026.1.R212	CI0000010026.1.R212	RN00003618	Not Applicable	NULL	Lymphoid tissue
CSRT103/303/503	14	B2	Female	60	Lymphoid tissue / Spleen	Tumor	Lymphoma, large B-cell, diffuse	Not Reported	IIE	40	0	60	0	0	0	CU0000000164	CU0000000164	CU0000000164.1.4X	CU0000000164.1.4X	CU0000000164.1.20X	CU0000000164.1.20X	CU0000000164.1.B53	CU0000000164.1.B53	1.01	CU0000000164.1.R2	CU0000000164.1.R2	RN00003566	Not Applicable	NULL	Lymphoid tissue
CSRT103/303/503	15	B3	Male	52	Lymphoid tissue / Spleen	Tumor	Lymphoma, mantle cell	Not Reported	IIE	40	0	60	0	0	0	CU0000006554	CU0000006554	CU0000006554.1.4X	CU0000006554.1.4X	CU0000006554.1.20X	CU0000006554.1.20X	CU0000006554.1.B409	CU0000006554.1.B409	1.8	CU0000006554.1.R202	CU0000006554.1.R202	RN000035FA	Not Applicable	NULL	Lymphoid tissue
CSRT103/303/503	16	B4	Male	34	Lymphoid tissue / Lymph node	Tumor	Lymphoma, large B-cell, diffuse	Not Reported	III	0	0	95	0	5	0	CU0000014059	CU0000014059	CU0000014059.1.4X	CU0000014059.1.4X	CU0000014059.1.20X	CU0000014059.1.20X	CU0000014059.1.B476	CU0000014059.1.B476	1.66	CU0000014059.1.R225	CU0000014059.1.R225	RN00003638	Not Applicable	NULL	Lymphoid tissue
CSRT103/303/503	17	B5	Male	61	Lymphoid tissue / Spleen	Tumor	Lymphoma, large B-cell, diffuse	Not Reported	IV	0	0	90	0	10	0	CU0000005107	CU0000005107	CU0000005107.1.4X	CU0000005107.1.4X	CU0000005107.1.20X	CU0000005107.1.20X	CU0000005107.1.B218	CU0000005107.1.B218	2	CU0000005107.1.R124	CU0000005107.1.R124	RN000035A0	Not Applicable	NULL	Lymphoid tissue
CSRT103/303/503	18	B6	Male	58	Lymphoid tissue / Spleen	Tumor	Lymphoma, large B-cell, diffuse	Not Reported	IV	0	0	90	10	0	0	CU0000005828	CU0000005828	CU0000005828.1.4X	CU0000005828.1.4X	CU0000005828.1.20X	CU0000005828.1.20X	CU0000005828.1.B228	CU0000005828.1.B228	1.85	CU0000005828.1.R128	CU0000005828.1.R128	RN000035AA	Not Applicable	NULL	Lymphoid tissue
CSRT103/303/503	19	B7	Male	58	Lymphoid tissue / Spleen	Tumor	Lymphoma, large B-cell, diffuse	Not Reported	IV	0	0	90	10	0	0	CU0000005828	CU0000005828	CU0000005828.2.4X	CU0000005828.2.4X	CU0000005828.2.20X	CU0000005828.2.20X	CU0000005828.2.B285	CU0000005828.2.B285	1.85	CU0000005828.2.R153	CU0000005828.2.R153	RN000035BB	Not Applicable	NULL	Lymphoid tissue
CSRT103/303/503	20	B8	Male	47	Lymphoid tissue / Spleen	Tumor	Lymphoma, large B-cell, diffuse	Not Reported	IV	5	0	80	5	10	0	CU0000006870	CU0000006870	CU0000006870.1.4X	CU0000006870.1.4X	CU0000006870.1.20X	CU0000006870.1.20X	CU0000006870.1.B399	CU0000006870.1.B399	1.54	CU0000006870.1.R198	CU0000006870.1.R198	RN000035EB	Not Applicable	NULL	Lymphoid tissue
CSRT103/303/503	21	B9	Male	55	Lymphoid tissue / Spleen	Tumor	Lymphoma, large B-cell, diffuse	Not Reported	IV	9	0	80	10	0	1	CU0000000045	CU0000000045	CU0000000045.1.4X	CU0000000045.1.4X	CU0000000045.1.20X	CU0000000045.1.20X	CU0000000045.1.B27	CU0000000045.1.B27	1.44	CU0000000045.1.R23	CU0000000045.1.R23	RN0000355B	Not Applicable	NULL	Lymphoid tissue
CSRT103/303/503	22	B10	Male	49	Lymphoid tissue / Spleen	Tumor	Leukemia, lymphocytic, chronic	Not Reported	IV	10	0	90	0	0	0	CU0000005877	CU0000005877	CU0000005877.1.4X	CU0000005877.1.4X	CU0000005877.1.20X	CU0000005877.1.20X	CU0000005877.1.B340	CU0000005877.1.B340	1.45	CU0000005877.1.R174	CU0000005877.1.R174	RN000035D1	Not Applicable	NULL	Lymphoid tissue
CSRT103/303/503	23	B11	Male	55	Lymphoid tissue / Spleen	Tumor	Lymphoma, large B-cell, diffuse	Not Reported	IV	20	0	70	10	0	0	CU0000006801	CU0000006801	CU0000006801.1.4X	CU0000006801.1.4X	CU0000006801.1.20X	CU0000006801.1.20X	CU0000006801.1.B335	CU0000006801.1.B335	1.78	CU0000006801.1.R173	CU0000006801.1.R173	RN000035CD	Not Applicable	NULL	Lymphoid tissue
CSRT103/303/503	24	B12	Male	73	Lymphoid tissue / Spleen	Tumor	Leukemia, hairy cell	Not Reported	Not Reported	5	0	95	0	0	0	CI0000008939	CI0000008939	CI0000008939.1.4X	CI0000008939.1.4X	CI0000008939.1.20X	CI0000008939.1.20X	CI0000008939.1.B478	CI0000008939.1.B478	1.25	CI0000008939.1.R225	CI0000008939.1.R225	RN000035B3	Not Reported	NULL	Lymphoid tissue
CSRT103/303/503	25	C1	Female	37	Ovary / Ovary	Normal	Carcinoma of cervix, squamous cell	FIGO G3: Poorly differentiated	Normal	100	0	0	0	0	0	CI0000008705	CI0000008705	CI0000008705.1.4X	CI0000008705.1.4X	CI0000008705.1.20X	CI0000008705.1.20X	CI0000008705.1.B378	CI0000008705.1.B378	1.79	CI0000008705.1.R191	CI0000008705.1.R191	RN000035DD	pT1b1pN0pMX	NULL	Lymphoid tissue
CSRT103/303/503	26	C2	Female	54	Ovary: left / Ovary: left	Normal	Adenocarcinoma of ovary, clear cell	FIGO G3: Poorly differentiated	Normal	100	0	0	0	0	0	CI0000010213	CI0000010213	CI0000010213.5.4X	CI0000010213.5.4X	CI0000010213.5.20X	CI0000010213.5.20X	CI0000010213.5.B567	CI0000010213.5.B567	1.34	CI0000010213.5.R270	CI0000010213.5.R270	RN0000358A	pT1apN0pMX	NULL	Ovary
CSRT103/303/503	27	C3	Female	31	Ovary: right / Ovary: right	Normal	Endometriosis	NULL	Normal	100	0	0	0	0	0	CI0000010025	CI0000010025	CI0000010025.1.4X	CI0000010025.1.4X	CI0000010025.1.20X	CI0000010025.1.20X	CI0000010025.1.B434	CI0000010025.1.B434	1.45	CI0000010025.1.R212	CI0000010025.1.R212	RN00003617	Not Reported	NULL	Ovary
CSRT103/303/503	28	C4	Female	41	Ovary: left / Ovary: left	Tumor	Tumor of ovary, mucinous, borderline	AJCC GB: Borderline malignancy	IA	0	0	20	70	10	0	CU0000005188	CU0000005188	CU0000005188.2.4X	CU0000005188.2.4X	CU0000005188.2.20X	CU0000005188.2.20X	CU0000005188.2.B541	CU0000005188.2.B541	1.27	CU0000005188.2.RT260	CU0000005188.2.RT260	RN0000356E	pT1apNXpMX	NULL	Ovary
CSRT103/303/503	29	C5	Not Sp	71	Ovary: left / Ovary: left	Tumor	Tumor of ovary, sex cord stromal	Not Reported	IA	0	0	90	10	0	0	CU0000005225	CU0000005225	CU0000005225.1.4X	CU0000005225.1.4X	CU0000005225.1.20X	CU0000005225.1.20X	CU0000005225.1.B313	CU0000005225.1.B313	1.63	CU0000005225.1.R165	CU0000005225.1.R165	RN000035C8	pT1apN0pM0	NULL	Ovary
CSRT103/303/503	30	C6	Female	70	Ovary: left / Ovary: left	Tumor	Carcinoma of ovary, papillary serous	FIGO G3: Poorly differentiated	IA	0	0	80	20	0	0	CI0000008857	CI0000008857	CI0000008857.2.4X	CI0000008857.2.4X	CI0000008857.2.20X	CI0000008857.2.20X	CI0000008857.2.B649	CI0000008857.2.B649	1.57	CI0000008857.2.R347	CI0000008857.2.R347	RN000036DA	pT1apNXpMX	NULL	Ovary
CSRT103/303/503	31	C7	Female	42	Ovary: left / Ovary: left	Tumor	Tumor of ovary, serous, borderline	AJCC GB: Borderline malignancy	IA	20	0	60	20	0	0	CI0000015414	CI0000015414	CI0000015414.1.4X	CI0000015414.1.4X	CI0000015414.1.20X	CI0000015414.1.20X	CI0000015414.1.B540	CI0000015414.1.B540	1.74	CI0000015414.1.RT260	CI0000015414.1.RT260	RN00003567	pT1apN0pMX	NULL	Ovary
CSRT103/303/503	32	C8	Female	46	Ovary: right / Ovary: right	Tumor	Tumor of ovary, papillary serous, borderline	AJCC GB: Borderline malignancy	IA	0	0	80	0	20	0	CI0000008501	CI0000008501	CI0000008501.1.4X	CI0000008501.1.4X	CI0000008501.1.20X	CI0000008501.1.20X	CI0000008501.1.B341	CI0000008501.1.B341	1.46	CI0000008501.1.R175	CI0000008501.1.R175	RN000035D2	pT1apN0pMX	NULL	Ovary
CSRT103/303/503	33	C9	Female	58	Ovary: left / Ovary: left	Tumor	Adenocarcinoma of ovary, endometrioid	FIGO G1: Well differentiated	IB	0	0	95	0	5	0	CI0000005625	CI0000005625	CI0000005625.3.4X	CI0000005625.3.4X	CI0000005625.3.20X	CI0000005625.3.20X	CI0000005625.3.B649	CI0000005625.3.B649	1.47	CI0000005625.3.R347	CI0000005625.3.R347	RN0000360D	pT1bpN0pMX	NULL	Ovary
CSRT103/303/503	34	C10	Female	63	Ovary: right / Ovary: right	Tumor	Adenocarcinoma of ovary, mucinous	FIGO G3: Poorly differentiated	IB	0	0	75	25	0	0	CI0000007291	CI0000007291	CI0000007291.2.4X	CI0000007291.2.4X	CI0000007291.2.20X	CI0000007291.2.20X	CI0000007291.2.B502	CI0000007291.2.B502	1.94	CI0000007291.2.R241	CI0000007291.2.R241	RN00003646	pT1bpN0pMX	NULL	Ovary
CSRT103/303/503	35	C11	Female	45	Ovary / Ovary	Tumor	Tumor of ovary, serous, borderline	AJCC GB: Borderline malignancy	IC	0	0	50	50	0	0	CU0000000085	CU0000000085	CU0000000085.1.4X	CU0000000085.1.4X	CU0000000085.1.20X	CU0000000085.1.20X	CU0000000085.1.B21	CU0000000085.1.B21	1.37	CU0000000085.1.R36	CU0000000085.1.R36	RN0000355D	pT1cpN0pMX	NULL	Ovary
CSRT103/303/503	36	C12	Female	65	Ovary / Ovary	Tumor	Adenocarcinoma of ovary, serous	FIGO G3: Poorly differentiated	IIB	0	0	80	5	0	15	CI0000005047	CI0000005047	CI0000005047.1.4X	CI0000005047.1.4X	CI0000005047.1.20X	CI0000005047.1.20X	CI0000005047.1.B298	CI0000005047.1.B298	1.74	CI0000005047.1.R158	CI0000005047.1.R158	RN000035C2	pT2bpN0pMX	NULL	Ovary
CSRT103/303/503	37	D1	Female	50	Ovary: bilateral / Ovary: left	Tumor	Adenocarcinoma of ovary, serous	FIGO G2: Moderately differentiated	IIB	0	0	90	10	0	0	CI0000017583	CI0000017583	CI0000017583.1.4X	CI0000017583.1.4X	CI0000017583.1.20X	CI0000017583.1.20X	CI0000017583.1.B649	CI0000017583.1.B649	0.91	CI0000017583.1.R347	CI0000017583.1.R347	RN000036DC	pT2bpNXpMX	NULL	Ovary
CSRT103/303/503	38	D2	Female	58	Ovary: left / Ovary: left	Tumor	Adenocarcinoma of ovary, endometrioid	FIGO G3: Poorly differentiated	IIB	0	0	60	15	0	25	CU0000000868	CU0000000868	CU0000000868.1.4X	CU0000000868.1.4X	CU0000000868.1.20X	CU0000000868.1.20X	CU0000000868.1.B649	CU0000000868.1.B649	1.53	CU0000000868.1.R347	CU0000000868.1.R347	RN000036DD	pT2bpN0pMX	NULL	Ovary
CSRT103/303/503	39	D3	Female	91	Ovary: bilateral / Ovary	Tumor	Adenocarcinoma of ovary, papillary serous	FIGO G3: Poorly differentiated	III	0	0	90	10	0	0	CU0000001081	CU0000001081	CU0000001081.1.4X	CU0000001081.1.4X	CU0000001081.1.20X	CU0000001081.1.20X	CU0000001081.1.B70	CU0000001081.1.B70	1.56	CU0000001081.1.R45	CU0000001081.1.R45	RN0000356D	pT3pNXpMX	NULL	Ovary
CSRT103/303/503	40	D4	Female	51	Ovary / Liver	Tumor	Adenocarcinoma of ovary, metastatic	Not Reported	III	0	0	70	20	10	0	CU0000001527	CU0000001527	CU0000001527.1.4X	CU0000001527.1.4X	CU0000001527.1.20X	CU0000001527.1.20X	CU0000001527.1.B299	CU0000001527.1.B299	1.4	CU0000001527.1.R158	CU0000001527.1.R158	RN000035C3	pT3pNXpMX	NULL	Ovary
CSRT103/303/503	41	D5	Female	44	Ovary: left / Ovary: left	Tumor	Tumor of ovary, serous, borderline	AJCC GB: Borderline malignancy	IIIA	0	0	70	0	30	0	CI0000000051	CI0000000051	CI0000000051.1.4X	CI0000000051.1.4X	CI0000000051.1.20X	CI0000000051.1.20X	CI0000000051.1.B419	CI0000000051.1.B419	1.22	CI0000000051.1.R207	CI0000000051.1.R207	RN0000357B	pT3apNXpMX	NULL	Ovary
CSRT103/303/503	42	D6	Female	49	Ovary: left / Ovary: left	Tumor	Tumor of ovary, mucinous, borderline	AJCC GB: Borderline malignancy	IIIA	0	0	30	15	55	0	CU0000006911	CU0000006911	CU0000006911.1.4X	CU0000006911.1.4X	CU0000006911.1.20X	CU0000006911.1.20X	CU0000006911.1.B429	CU0000006911.1.B429	1.31	CU0000006911.1.R209	CU0000006911.1.R209	RN0000360F	pT3apNXpMX	NULL	Ovary
CSRT103/303/503	43	D7	Female	77	Ovary: right / Ovary: right	Tumor	Tumor of ovary, serous, borderline	Not Reported	IIIB	0	0	45	55	0	0	CU0000011168	CU0000011168	CU0000011168.2.4X	CU0000011168.2.4X	CU0000011168.2.20X	CU0000011168.2.20X	CU0000011168.2.B541	CU0000011168.2.B541	1.45	CU0000011168.2.RT260	CU0000011168.2.RT260	RN0000357A	pT3bpN0pMX	NULL	Ovary
CSRT103/303/503	44	D8	Female	47	Ovary / Ovary	Tumor	Tumor of ovary, serous, borderline	AJCC GB: Borderline malignancy	IIIC	0	0	30	15	55	0	CI0000009680	CI0000009680	CI0000009680.1.4X	CI0000009680.1.4X	CI0000009680.1.20X	CI0000009680.1.20X	CI0000009680.1.B428	CI0000009680.1.B428	1.2	CI0000009680.1.R209	CI0000009680.1.R209	RN0000359C	pT2pN1pM0	NULL	Ovary
CSRT103/303/503	45	D9	Female	47	Ovary: bilateral / Ovary: left	Tumor	Adenocarcinoma of ovary, clear cell	FIGO G3: Poorly differentiated	IIIC	0	0	65	5	30	0	CU0000011143	CU0000011143	CU0000011143.1.4X	CU0000011143.1.4X	CU0000011143.1.20X	CU0000011143.1.20X	CU0000011143.1.B405	CU0000011143.1.B405	1.64	CU0000011143.1.R204	CU0000011143.1.R204	RN000035F6	pT3cpNXpMX	NULL	Ovary
CSRT103/303/503	46	D10	Female	57	Ovary: left / Ovary: left	Tumor	Carcinosarcoma of ovary	FIGO G3: Poorly differentiated	IIIC	0	0	60	0	35	5	CU0000011094	CU0000011094	CU0000011094.1.4X	CU0000011094.1.4X	CU0000011094.1.20X	CU0000011094.1.20X	CU0000011094.1.B454	CU0000011094.1.B454	1.36	CU0000011094.1.R217	CU0000011094.1.R217	RN00003626	pT3cpNXpMX	NULL	Ovary
CSRT103/303/503	47	D11	Female	44	Ovary: right / Ovary: right	Tumor	Adenocarcinoma of ovary, papillary serous	FIGO G3: Poorly differentiated	IIIC	0	0	75	10	15	0	CI0000007195	CI0000007195	CI0000007195.1.4X	CI0000007195.1.4X	CI0000007195.1.20X	CI0000007195.1.20X	CI0000007195.1.B500	CI0000007195.1.B500	1.69	CI0000007195.1.R240	CI0000007195.1.R240	RN00003642	pT3cpN1pMX	NULL	Ovary
CSRT103/303/503	48	D12	Female	68	Ovary: bilateral / Ovary: right	Tumor	Adenocarcinoma of ovary, serous	FIGO G3: Poorly differentiated	IV	10	0	50	10	0	30	CI0000017540	CI0000017540	CI0000017540.1.4X	CI0000017540.1.4X	CI0000017540.1.20X	CI0000017540.1.20X	CI0000017540.1.B649	CI0000017540.1.B649	1	CI0000017540.1.R347	CI0000017540.1.R347	RN000036DB	pT3cpNXpM1	NULL	Ovary
CSRT103/303/503	49	E1	Male	37	Pancreas / Pancreas	Normal	Pancreatitis, chronic	NULL	Normal	100	0	0	0	0	0	CU0000005316	CU0000005316	CU0000005316.1.4X	CU0000005316.1.4X	CU0000005316.1.20X	CU0000005316.1.20X	CU0000005316.1.B552	CU0000005316.1.B552	1.1	CU0000005316.1.R266	CU0000005316.1.R266	RN00003667	Not Reported	NULL	Ovary
CSRT103/303/503	50	E2	Male	66	Pancreas / Pancreas	Normal	Adenocarcinoma of pancreas	AJCC G2: Moderately differentiated	Normal	100	0	0	0	0	0	CU0000006590	CU0000006590	CU0000006590.2.4X	CU0000006590.2.4X	CU0000006590.2.20X	CU0000006590.2.20X	CU0000006590.2.B529	CU0000006590.2.B529	1.22	CU0000006590.2.R253	CU0000006590.2.R253	RN00003662	pT3pN0pMX	NULL	Pancreas
CSRT103/303/503	51	E3	Male	74	Pancreas / Pancreas	Normal	Tumor of pancreas, intraductal, papillary, mucinous	Other Histologic Grade	Normal	100	0	0	0	0	0	CI0000006638	CI0000006638	CI0000006638.2.4X	CI0000006638.2.4X	CI0000006638.2.20X	CI0000006638.2.20X	CI0000006638.2.B542	CI0000006638.2.B542	1.22	CI0000006638.2.RT261	CI0000006638.2.RT261	RN0000357F	Not Reported	NULL	Pancreas
CSRT103/303/503	52	E4	Female	57	Pancreas / Pancreas	Normal	Tumor of pancreas, Islet cell	Not Reported	Normal	100	0	0	0	0	0	CU0000005996	CU0000005996	CU0000005996.1.4X	CU0000005996.1.4X	CU0000005996.1.20X	CU0000005996.1.20X	CU0000005996.1.B385	CU0000005996.1.B385	0.68	CU0000005996.1.R194	CU0000005996.1.R194	RN000035E6	Not Reported	NULL	Pancreas
CSRT103/303/503	53	E5	Male	43	Pancreas / Pancreas	Tumor	Carcinoma of pancreas, acinar cell	Not Reported	IB	0	0	55	20	0	25	CU0000006488	CU0000006488	CU0000006488.1.4X	CU0000006488.1.4X	CU0000006488.1.20X	CU0000006488.1.20X	CU0000006488.1.B380	CU0000006488.1.B380	1.2	CU0000006488.1.R192	CU0000006488.1.R192	RN000035DF	pT2pN0pMX	NULL	Pancreas
CSRT103/303/503	54	E6	Female	79	Pancreas / Pancreas	Tumor	Adenocarcinoma of pancreas, ductal	AJCC G3: Poorly differentiated	IB	15	0	5	75	0	5	CI0000005377	CI0000005377	CI0000005377.4.4X	CI0000005377.4.4X	CI0000005377.4.20X	CI0000005377.4.20X	CI0000005377.4.B528	CI0000005377.4.B528	1.25	CI0000005377.4.R253	CI0000005377.4.R253	RN00003660	pT2pN0pMX	NULL	Pancreas
CSRT103/303/503	55	E7	Male	57	Pancreas / Pancreas	Tumor	Adenocarcinoma of pancreas	AJCC G2: Moderately differentiated	IIB	0	0	70	10	20	0	CU0000006838	CU0000006838	CU0000006838.3.4X	CU0000006838.3.4X	CU0000006838.3.20X	CU0000006838.3.20X	CU0000006838.3.B427	CU0000006838.3.B427	1.13	CU0000006838.3.R207	CU0000006838.3.R207	RN0000360C	pT2pN1pMX	NULL	Pancreas
CSRT103/303/503	56	E8	Male	75	Pancreas / Pancreas	Tumor	Adenocarcinoma of pancreas, ductal	AJCC G2: Moderately differentiated	IIB	5	0	45	50	0	0	CI0000009651	CI0000009651	CI0000009651.1.4X	CI0000009651.1.4X	CI0000009651.1.20X	CI0000009651.1.20X	CI0000009651.1.B374	CI0000009651.1.B374	1.62	CI0000009651.1.R190	CI0000009651.1.R190	RN000035DC	pT3pN1pMX	NULL	Pancreas
CSRT103/303/503	57	E9	Female	71	Pancreas / Pancreas	Tumor	Adenocarcinoma of pancreas, ductal	AJCC G3: Poorly differentiated	III	0	30	35	35	0	0	CI0000007830	CI0000007830	CI0000007830.1.4X	CI0000007830.1.4X	CI0000007830.1.20X	CI0000007830.1.20X	CI0000007830.1.B528	CI0000007830.1.B528	1.29	CI0000007830.1.R253	CI0000007830.1.R253	RN00003661	pT3pN1bpMX	NULL	Pancreas
CSRT103/303/503	58	E10	Male	50	Pancreas / Pancreas	Tumor	Tumor of pancreas, Islet cell	Not Reported	Not Reported	0	30	70	0	0	0	CI0000006146	CI0000006146	CI0000006146.1.4X	CI0000006146.1.4X	CI0000006146.1.20X	CI0000006146.1.20X	CI0000006146.1.B509	CI0000006146.1.B509	1	CI0000006146.1.R244	CI0000006146.1.R244	RN00003562	Not Reported	NULL	Pancreas
CSRT103/303/503	59	E11	Female	60	Pancreas / Pancreas	Tumor	Tumor of pancreas, neuroendocrine	Not Reported	Not Reported	0	0	95	5	0	0	CU0000000238	CU0000000238	CU0000000238.1.4X	CU0000000238.1.4X	CU0000000238.1.20X	CU0000000238.1.20X	CU0000000238.1.B14	CU0000000238.1.B14	1.45	CU0000000238.1.R1	CU0000000238.1.R1	RN0000356A	Not Reported	NULL	Pancreas
CSRT103/303/503	60	E12	Female	60	Pancreas / Pancreas	Tumor	Tumor of pancreas, neuroendocrine	Not Reported	Not Reported	0	0	85	0	15	0	CI0000005744	CI0000005744	CI0000005744.3.4X	CI0000005744.3.4X	CI0000005744.3.20X	CI0000005744.3.20X	CI0000005744.3.B504	CI0000005744.3.B504	1.57	CI0000005744.3.R240	CI0000005744.3.R240	RN000035A2	Not Reported	NULL	Pancreas
CSRT103/303/503	61	F1	Male	31	Pancreas / Pancreas	Tumor	Tumor of pancreas, Islet cell	Not Reported	Not Reported	0	0	95	5	0	0	CU0000005052	CU0000005052	CU0000005052.1.4X	CU0000005052.1.4X	CU0000005052.1.20X	CU0000005052.1.20X	CU0000005052.1.B219	CU0000005052.1.B219	1.45	CU0000005052.1.R124	CU0000005052.1.R124	RN0000359F	Not Reported	NULL	Pancreas
CSRT103/303/503	62	F2	Female	64	Pancreas / Pancreas	Tumor	Tumor of pancreas, neuroendocrine	Not Reported	Not Reported	0	0	90	0	10	0	CU0000005471	CU0000005471	CU0000005471.1.4X	CU0000005471.1.4X	CU0000005471.1.20X	CU0000005471.1.20X	CU0000005471.1.B219	CU0000005471.1.B219	2.26	CU0000005471.1.R124	CU0000005471.1.R124	RN000035A1	Not Reported	NULL	Pancreas
CSRT103/303/503	63	F3	Female	60	Pancreas / Pancreas	Tumor	Tumor of pancreas, neuroendocrine	Not Reported	Not Reported	0	0	85	0	15	0	CI0000005744	CI0000005744	CI0000005744.2.4X	CI0000005744.2.4X	CI0000005744.2.20X	CI0000005744.2.20X	CI0000005744.2.B223	CI0000005744.2.B223	1.23	CI0000005744.2.R125	CI0000005744.2.R125	RN00003597	Not Reported	NULL	Pancreas
CSRT103/303/503	64	F4	Female	61	Pancreas / Pancreas	Tumor	Tumor of pancreas, neuroendocrine	Not Reported	Not Reported	0	0	90	0	2	8	CU0000000943	CU0000000943	CU0000000943.1.4X	CU0000000943.1.4X	CU0000000943.1.20X	CU0000000943.1.20X	CU0000000943.1.B223	CU0000000943.1.B223	1.54	CU0000000943.1.R125	CU0000000943.1.R125	RN000035A3	Not Reported	NULL	Pancreas
CSRT103/303/503	65	F5	Male	51	Pancreas / Pancreas	Tumor	Tumor of pancreas, Islet cell	Not Reported	Not Reported	0	0	70	10	20	0	CI0000008064	CI0000008064	CI0000008064.1.4X	CI0000008064.1.4X	CI0000008064.1.20X	CI0000008064.1.20X	CI0000008064.1.B229	CI0000008064.1.B229	1.07	CI0000008064.1.R128	CI0000008064.1.R128	RN000035A8	Not Reported	NULL	Pancreas
CSRT103/303/503	66	F6	Male	66	Pancreas / Pancreas	Tumor	Tumor of pancreas, neuroendocrine	Not Reported	Not Reported	0	0	90	10	0	0	CI0000006998	CI0000006998	CI0000006998.2.4X	CI0000006998.2.4X	CI0000006998.2.20X	CI0000006998.2.20X	CI0000006998.2.B343	CI0000006998.2.B343	1.57	CI0000006998.2.R176	CI0000006998.2.R176	RN000035D3	Not Reported	NULL	Pancreas
CSRT103/303/503	67	F7	Male	76	Pancreas / Pancreas	Tumor	Tumor of pancreas, Islet cell	Not Reported	Not Reported	0	0	80	5	15	0	CI0000013656	CI0000013656	CI0000013656.1.4X	CI0000013656.1.4X	CI0000013656.1.20X	CI0000013656.1.20X	CI0000013656.1.B508	CI0000013656.1.B508	1.16	CI0000013656.1.R244	CI0000013656.1.R244	RN000035F1	Not Reported	NULL	Pancreas
CSRT103/303/503	68	F8	Female	69	Pancreas / Liver	Tumor	Tumor of pancreas, neuroendocrine	AJCC G1: Well differentiated	Not Reported	0	0	98	0	2	0	CU0000006615	CU0000006615	CU0000006615.1.4X	CU0000006615.1.4X	CU0000006615.1.20X	CU0000006615.1.20X	CU0000006615.1.B380	CU0000006615.1.B380	1.2	CU0000006615.1.R192	CU0000006615.1.R192	RN000035E0	Not Reported	NULL	Pancreas
CSRT103/303/503	69	F9	Female	73	Pancreas / Liver	Tumor	Tumor of pancreas, neuroendocrine, metastatic	AJCC G1: Well differentiated	Not Reported	0	0	95	0	5	0	CU0000012823	CU0000012823	CU0000012823.1.4X	CU0000012823.1.4X	CU0000012823.1.20X	CU0000012823.1.20X	CU0000012823.1.B469	CU0000012823.1.B469	1.36	CU0000012823.1.R223	CU0000012823.1.R223	RN00003631	Not Reported	NULL	Pancreas
CSRT103/303/503	70	F10	Male	53	Prostate / Prostate	Normal	Adenocarcinoma of prostate	Gleason Score: 3+3=6/10	Normal	100	0	0	0	0	0	CI0000008907	CI0000008907	CI0000008907.2.4X	CI0000008907.2.4X	CI0000008907.2.20X	CI0000008907.2.20X	CI0000008907.2.B416	CI0000008907.2.B416	1.29	CI0000008907.2.R205	CI0000008907.2.R205	RN00003607	pT2bpN0pMX	NULL	Pancreas
CSRT103/303/503	71	F11	Male	57	Prostate / Prostate	Normal	Adenocarcinoma of prostate	Gleason Score: 3+3=6/10	Normal	100	0	0	0	0	0	CU0000009300	CU0000009300	CU0000009300.1.4X	CU0000009300.1.4X	CU0000009300.1.20X	CU0000009300.1.20X	CU0000009300.1.B647	CU0000009300.1.B647	1.51	CU0000009300.1.R346	CU0000009300.1.R346	RN000036E1	pT2cpNXpMX	NULL	Prostate
CSRT103/303/503	72	F12	Male	53	Prostate / Prostate	Normal	Adenocarcinoma of prostate	Gleason Score: 4+3=7/10	Normal	100	0	0	0	0	0	CU0000012839	CU0000012839	CU0000012839.1.4X	CU0000012839.1.4X	CU0000012839.1.20X	CU0000012839.1.20X	CU0000012839.1.B647	CU0000012839.1.B647	0.96	CU0000012839.1.R346	CU0000012839.1.R346	RN000036E4	pT3apN0pMX	NULL	Prostate
CSRT103/303/503	73	G1	Male	53	Prostate / Prostate	Normal	Adenocarcinoma of prostate	Gleason Score: 4+3=7/10	Normal	100	0	0	0	0	0	CU0000012839	CU0000012839	CU0000012839.2.4X	CU0000012839.2.4X	CU0000012839.2.20X	CU0000012839.2.20X	CU0000012839.2.B647	CU0000012839.2.B647	1.22	CU0000012839.2.R346	CU0000012839.2.R346	RN000036E5	pT3apN0pMX	NULL	Prostate
CSRT103/303/503	74	G2	Male	53	Prostate / Prostate	Normal	Adenocarcinoma of prostate	Gleason Score: 4+3=7/10	Normal	100	0	0	0	0	0	CU0000012839	CU0000012839	CU0000012839.3.4X	CU0000012839.3.4X	CU0000012839.3.20X	CU0000012839.3.20X	CU0000012839.3.B647	CU0000012839.3.B647	1.8	CU0000012839.3.R346	CU0000012839.3.R346	RN000036E6	pT3apN0pMX	NULL	Prostate
CSRT103/303/503	75	G3	Male	65	Prostate / Prostate	Tumor	Adenocarcinoma of prostate	Gleason Score: 3+4=7/10	II	0	30	70	0	0	0	CI0000021696	CI0000021696	CI0000021696.1.4X	CI0000021696.1.4X	CI0000021696.1.20X	CI0000021696.1.20X	CI0000021696.1.B638	CI0000021696.1.B638	1.35	CI0000021696.1.R337	CI0000021696.1.R337	RN000036A6	pT2apNXpMX	NULL	Prostate
CSRT103/303/503	76	G4	Male	61	Prostate / Prostate	Tumor	Adenocarcinoma of prostate	Gleason Score: 3+4=7/10	II	5	0	85	10	0	0	CI0000011364	CI0000011364	CI0000011364.1.4X	CI0000011364.1.4X	CI0000011364.1.20X	CI0000011364.1.20X	CI0000011364.1.B508	CI0000011364.1.B508	1.46	CI0000011364.1.R244	CI0000011364.1.R244	RN000035AC	pT2bpN0pMX	NULL	Prostate
CSRT103/303/503	77	G5	Male	63	Prostate / Prostate	Tumor	Adenocarcinoma of prostate	Gleason Score: 3+4=7/10	II	5	0	80	15	0	0	CI0000013297	CI0000013297	CI0000013297.1.4X	CI0000013297.1.4X	CI0000013297.1.20X	CI0000013297.1.20X	CI0000013297.1.B508	CI0000013297.1.B508	1.76	CI0000013297.1.R244	CI0000013297.1.R244	RN000035D0	pT2cpNXpMX	NULL	Prostate
CSRT103/303/503	78	G6	Male	59	Prostate / Prostate	Tumor	Adenocarcinoma of prostate	Gleason Score: 4+5=9/10	II	10	0	80	10	0	0	CI0000010088	CI0000010088	CI0000010088.1.4X	CI0000010088.1.4X	CI0000010088.1.20X	CI0000010088.1.20X	CI0000010088.1.B349	CI0000010088.1.B349	1.59	CI0000010088.1.R178	CI0000010088.1.R178	RN000035D5	pT2cpN0pMX	NULL	Prostate
CSRT103/303/503	79	G7	Male	63	Prostate / Prostate	Tumor	Adenocarcinoma of prostate	Gleason Score: 3+4=7/10	II	20	0	80	0	0	0	CI0000018743	CI0000018743	CI0000018743.1.4X	CI0000018743.1.4X	CI0000018743.1.20X	CI0000018743.1.20X	CI0000018743.1.B641	CI0000018743.1.B641	1.32	CI0000018743.1.R339	CI0000018743.1.R339	RN000036AF	pT2cpN0pMX	NULL	Prostate
CSRT103/303/503	80	G8	Male	63	Prostate / Prostate	Tumor	Adenocarcinoma of prostate	Gleason Score: 3+4=7/10	II	25	15	60	0	0	0	CI0000006771	CI0000006771	CI0000006771.4.4X	CI0000006771.4.4X	CI0000006771.4.20X	CI0000006771.4.20X	CI0000006771.4.B416	CI0000006771.4.B416	1.1	CI0000006771.4.R206	CI0000006771.4.R206	RN00003606	pT2cpNXpMX	NULL	Prostate
CSRT103/303/503	81	G9	Male	70	Prostate / Prostate	Tumor	Adenocarcinoma of prostate	Gleason Score: 3+4=7/10	II	25	0	65	5	5	0	CI0000021348	CI0000021348	CI0000021348.1.4X	CI0000021348.1.4X	CI0000021348.1.20X	CI0000021348.1.20X	CI0000021348.1.B641	CI0000021348.1.B641	1.35	CI0000021348.1.R339	CI0000021348.1.R339	RN000036B3	pT2cpN0pMX	NULL	Prostate
CSRT103/303/503	82	G10	Male	63	Prostate / Prostate	Tumor	Adenocarcinoma of prostate	Gleason Score: 3+4=7/10	II	30	0	70	0	0	0	CI0000022366	CI0000022366	CI0000022366.2.4X	CI0000022366.2.4X	CI0000022366.2.20X	CI0000022366.2.20X	CI0000022366.2.B641	CI0000022366.2.B641	1.05	CI0000022366.2.R339	CI0000022366.2.R339	RN000036B4	pT2cpN0pMX	NULL	Prostate
CSRT103/303/503	83	G11	Male	53	Prostate / Prostate	Tumor	Adenocarcinoma of prostate	Gleason Score: 3+3=6/10	II	40	0	60	0	0	0	CI0000019246	CI0000019246	CI0000019246.1.4X	CI0000019246.1.4X	CI0000019246.1.20X	CI0000019246.1.20X	CI0000019246.1.B641	CI0000019246.1.B641	1.54	CI0000019246.1.R339	CI0000019246.1.R339	RN000036B1	pT2cpNXpMX	NULL	Prostate
CSRT103/303/503	84	G12	Male	83	Prostate / Prostate	Tumor	Adenocarcinoma of prostate	Gleason Score: 5+4=9/10	II	40	0	60	0	0	0	CX0000000465	CX0000000465	CX0000000465.1.4X	CX0000000465.1.4X	CX0000000465.1.20X	CX0000000465.1.20X	CX0000000465.1.B641	CX0000000465.1.B641	1.69	CX0000000465.1.R339	CX0000000465.1.R339	RN000036B9	pT2pNXpMX	NULL	Prostate
CSRT103/303/503	85	H1	Male	63	Prostate / Prostate	Tumor	Adenocarcinoma of prostate	Gleason Score: 3+4=7/10	II	40	0	60	0	0	0	CI0000022366	CI0000022366	CI0000022366.3.4X	CI0000022366.3.4X	CI0000022366.3.20X	CI0000022366.3.20X	CI0000022366.3.B643	CI0000022366.3.B643	1.25	CI0000022366.3.R341	CI0000022366.3.R341	RN000036C2	pT2cpN0pMX	NULL	Prostate
CSRT103/303/503	86	H2	Male	61	Prostate / Prostate	Tumor	Adenocarcinoma of prostate	Gleason Score: 3+4=7/10	III	0	0	90	5	5	0	CI0000022901	CI0000022901	CI0000022901.1.4X	CI0000022901.1.4X	CI0000022901.1.20X	CI0000022901.1.20X	CI0000022901.1.B638	CI0000022901.1.B638	1.39	CI0000022901.1.R337	CI0000022901.1.R337	RN000036A7	pT3bpN0pMX	NULL	Prostate
CSRT103/303/503	87	H3	Male	57	Prostate / Prostate	Tumor	Adenocarcinoma of prostate	Gleason Score: 4+5=9/10	III	0	60	40	0	0	0	CI0000017982	CI0000017982	CI0000017982.1.4X	CI0000017982.1.4X	CI0000017982.1.20X	CI0000017982.1.20X	CI0000017982.1.B641	CI0000017982.1.B641	1.24	CI0000017982.1.R339	CI0000017982.1.R339	RN000036AE	pT3apN0pMX	NULL	Prostate
CSRT103/303/503	88	H4	Male	53	Prostate / Prostate	Tumor	Adenocarcinoma of prostate	Gleason Score: 3+3=6/10	III	0	0	95	5	0	0	CI0000019189	CI0000019189	CI0000019189.1.4X	CI0000019189.1.4X	CI0000019189.1.20X	CI0000019189.1.20X	CI0000019189.1.B641	CI0000019189.1.B641	1.61	CI0000019189.1.R339	CI0000019189.1.R339	RN000036B0	pT3bpN0pMX	NULL	Prostate
CSRT103/303/503	89	H5	Male	64	Prostate / Prostate	Tumor	Adenocarcinoma of prostate	Gleason Score: 4+3=7/10	III	0	0	90	5	5	0	CX0000000227	CX0000000227	CX0000000227.1.4X	CX0000000227.1.4X	CX0000000227.1.20X	CX0000000227.1.20X	CX0000000227.1.B641	CX0000000227.1.B641	1.09	CX0000000227.1.R339	CX0000000227.1.R339	RN000036B5	pT3bpNXpMX	NULL	Prostate
CSRT103/303/503	90	H6	Male	54	Prostate / Prostate	Tumor	Adenocarcinoma of prostate	Gleason Score: 5+4=9/10	III	0	0	90	5	5	0	CX0000000228	CX0000000228	CX0000000228.1.4X	CX0000000228.1.4X	CX0000000228.1.20X	CX0000000228.1.20X	CX0000000228.1.B641	CX0000000228.1.B641	1.23	CX0000000228.1.R339	CX0000000228.1.R339	RN000036B6	pT3bpN0pMX	NULL	Prostate
CSRT103/303/503	91	H7	Male	48	Prostate / Prostate	Tumor	Adenocarcinoma of prostate	Gleason Score: 4+5=9/10	III	5	0	75	0	15	5	CI0000009532	CI0000009532	CI0000009532.1.4X	CI0000009532.1.4X	CI0000009532.1.20X	CI0000009532.1.20X	CI0000009532.1.B416	CI0000009532.1.B416	1.72	CI0000009532.1.R205	CI0000009532.1.R205	RN00003608	pT3bpN0pMX	NULL	Prostate
CSRT103/303/503	92	H8	Male	61	Prostate / Prostate	Tumor	Adenocarcinoma of prostate	Gleason Score: 4+4=8/10	III	10	0	80	10	0	0	CI0000018413	CI0000018413	CI0000018413.2.4X	CI0000018413.2.4X	CI0000018413.2.20X	CI0000018413.2.20X	CI0000018413.2.B610	CI0000018413.2.B610	1.52	CI0000018413.2.R307	CI0000018413.2.R307	RN0000368F	pT3apN1pMX	NULL	Prostate
CSRT103/303/503	93	H9	Male	64	Prostate / Prostate	Tumor	Adenocarcinoma of prostate	Gleason Score: 4+3=7/10	IV	0	0	90	5	5	0	CI0000022909	CI0000022909	CI0000022909.1.4X	CI0000022909.1.4X	CI0000022909.1.20X	CI0000022909.1.20X	CI0000022909.1.B638	CI0000022909.1.B638	1.6	CI0000022909.1.R337	CI0000022909.1.R337	RN000036A8	pT3apN1pMX	NULL	Prostate
CSRT103/303/503	94	H10	Male	87	Prostate / Prostate	Tumor	Adenocarcinoma of prostate	Gleason Score: 5+4=9/10	Not Reported	0	0	80	0	20	0	CX0000000460	CX0000000460	CX0000000460.1.4X	CX0000000460.1.4X	CX0000000460.1.20X	CX0000000460.1.20X	CX0000000460.1.B641	CX0000000460.1.B641	1.1	CX0000000460.1.R339	CX0000000460.1.R339	RN000036B7	Not Reported	NULL	Prostate
CSRT103/303/503	95	H11	Male	77	Prostate / Prostate	Tumor	Adenocarcinoma of prostate	Gleason Score: 4+4=8/10	Not Reported	10	0	90	0	0	0	CX0000000464	CX0000000464	CX0000000464.1.4X	CX0000000464.1.4X	CX0000000464.1.20X	CX0000000464.1.20X	CX0000000464.1.B641	CX0000000464.1.B641	2	CX0000000464.1.R339	CX0000000464.1.R339	RN000036B8	Not Reported	NULL	Prostate
CSRT103/303/503	96	H12	Female	32	Stomach / Stomach	Normal	No pathologic disease	NULL	Normal	100	0	0	0	0	0	CI0000013739	CI0000013739	CI0000013739.1.4X	CI0000013739.1.4X	CI0000013739.1.20X	CI0000013739.1.20X	CI0000013739.1.B522	CI0000013739.1.B522	1.33	CI0000013739.1.R251	CI0000013739.1.R251	RN00003657	Not Reported	NULL	Prostate
Plate 4
sku	well	Well position	gender	age	tissue	appearance	diagnosis	tumorgrade	stage	normal	lesion	tumor	hypercellular_stroma	hypocellular_stroma	necrosis	Field17	report	Field20	tissue_image4	Field22	tissue_image20	Field24	Electropherogram	bioanalyser_ration	Field27	rtpcr	sample_id	tnm	verification	disease
CSRT103/303/503	1	A1	Male	77	Stomach / Stomach	Normal	Adenocarcinoma of stomach	AJCC G3: Poorly differentiated	Normal	100	0	0	0	0	0	CU0000014362	CU0000014362	CU0000014362.1.4X	CU0000014362.1.4X	CU0000014362.1.20X	CU0000014362.1.20X	CU0000014362.1.B523	CU0000014362.1.B523	1.4	CU0000014362.1.R251	CU0000014362.1.R251	RN0000365B	pT2pN1pMX	NULL	Stomach
CSRT103/303/503	2	A2	Male	72	Stomach / Stomach	Normal	Adenocarcinoma of stomach	AJCC G3: Poorly differentiated	Normal	100	0	0	0	0	0	CI0000017069	CI0000017069	CI0000017069.1.4X	CI0000017069.1.4X	CI0000017069.1.20X	CI0000017069.1.20X	CI0000017069.1.B571	CI0000017069.1.B571	1.3	CI0000017069.1.R273	CI0000017069.1.R273	RN00003673	pT3pN1pMX	NULL	Stomach
CSRT103/303/503	3	A3	Male	46	Stomach / Stomach	Normal	Adenocarcinoma of stomach	AJCC G3: Poorly differentiated	Normal	100	0	0	0	0	0	CI0000015788	CI0000015788	CI0000015788.1.4X	CI0000015788.1.4X	CI0000015788.1.20X	CI0000015788.1.20X	CI0000015788.1.B571	CI0000015788.1.B571	1.3	CI0000015788.1.R273	CI0000015788.1.R273	RN00003672	pT2bpN3pM0	NULL	Stomach
CSRT103/303/503	4	A4	Male	41	Stomach / Stomach	Normal	Gastrointestinal stromal tumor of stomach	Not Reported	Normal	100	0	0	0	0	0	CI0000009851	CI0000009851	CI0000009851.1.4X	CI0000009851.1.4X	CI0000009851.1.20X	CI0000009851.1.20X	CI0000009851.1.B468	CI0000009851.1.B468	1.2	CI0000009851.1.R223	CI0000009851.1.R223	RN0000362D	Not Reported	NULL	Stomach
CSRT103/303/503	5	A5	Male	78	Stomach / Stomach	Tumor	Adenocarcinoma of stomach, intestinal type	AJCC G2: Moderately differentiated	IA	0	0	60	15	20	5	CI0000014317	CI0000014317	CI0000014317.4.4X	CI0000014317.4.4X	CI0000014317.4.20X	CI0000014317.4.20X	CI0000014317.4.B523	CI0000014317.4.B523	1.26	CI0000014317.4.R251	CI0000014317.4.R251	RN00003659	pT1pN0pMX	NULL	Stomach
CSRT103/303/503	6	A6	Male	87	Stomach / Stomach	Tumor	Adenocarcinoma of stomach	AJCC G2: Moderately differentiated	IB	0	0	70	30	0	0	CI0000012282	CI0000012282	CI0000012282.1.4X	CI0000012282.1.4X	CI0000012282.1.20X	CI0000012282.1.20X	CI0000012282.1.B571	CI0000012282.1.B571	0.85	CI0000012282.1.R273	CI0000012282.1.R273	RN00003670	pT2bpN0pMX	NULL	Stomach
CSRT103/303/503	7	A7	Male	89	Stomach / Stomach	Tumor	Adenocarcinoma of stomach	AJCC G2: Moderately differentiated	IB	25	0	25	35	15	0	CU0000001984	CU0000001984	CU0000001984.2.4X	CU0000001984.2.4X	CU0000001984.2.20X	CU0000001984.2.20X	CU0000001984.2.B199	CU0000001984.2.B199	1.27	CU0000001984.2.R114	CU0000001984.2.R114	RN00003583	pT2bpNXpMX	NULL	Stomach
CSRT103/303/503	8	A8	Male	76	Stomach / Stomach	Tumor	Adenocarcinoma of stomach	AJCC G2: Moderately differentiated	II	0	0	80	0	15	5	CI0000014221	CI0000014221	CI0000014221.2.4X	CI0000014221.2.4X	CI0000014221.2.20X	CI0000014221.2.20X	CI0000014221.2.B519	CI0000014221.2.B519	1.39	CI0000014221.2.R250	CI0000014221.2.R250	RN0000365E	pT2bpN1pMX	NULL	Stomach
CSRT103/303/503	9	A9	Female	65	Stomach / Stomach	Tumor	Adenocarcinoma of stomach	AJCC G3: Poorly differentiated	II	15	0	80	5	0	0	CU0000012088	CU0000012088	CU0000012088.1.4X	CU0000012088.1.4X	CU0000012088.1.20X	CU0000012088.1.20X	CU0000012088.1.B573	CU0000012088.1.B573	1.59	CU0000012088.1.R273	CU0000012088.1.R273	RN00003679	pT1pN2pMX	NULL	Stomach
CSRT103/303/503	10	A10	Male	77	Stomach / Stomach	Tumor	Adenocarcinoma of stomach	AJCC G3: Poorly differentiated	II	30	0	60	0	10	0	CU0000014362	CU0000014362	CU0000014362.2.4X	CU0000014362.2.4X	CU0000014362.2.20X	CU0000014362.2.20X	CU0000014362.2.B524	CU0000014362.2.B524	1.23	CU0000014362.2.R251	CU0000014362.2.R251	RN0000365A	pT2pN1pMX	NULL	Stomach
CSRT103/303/503	11	A11	Male	72	Stomach / Stomach	Tumor	Adenocarcinoma of stomach	AJCC G3: Poorly differentiated	IIIA	0	0	70	20	0	10	CI0000017069	CI0000017069	CI0000017069.2.4X	CI0000017069.2.4X	CI0000017069.2.20X	CI0000017069.2.20X	CI0000017069.2.B571	CI0000017069.2.B571	1.47	CI0000017069.2.R273	CI0000017069.2.R273	RN00003674	pT3pN1pMX	NULL	Stomach
CSRT103/303/503	12	A12	Male	86	Stomach / Stomach	Tumor	Gastrointestinal stromal tumor of stomach	Not Reported	Not Reported	0	0	95	5	0	0	CU0000000667	CU0000000667	CU0000000667.1.4X	CU0000000667.1.4X	CU0000000667.1.20X	CU0000000667.1.20X	CU0000000667.1.B3	CU0000000667.1.B3	1.53	CU0000000667.1.R18	CU0000000667.1.R18	RN0000355F	Not Reported	NULL	Stomach
CSRT103/303/503	13	B1	Male	71	Stomach / Stomach	Tumor	Gastrointestinal stromal tumor of stomach	Not Reported	Not Reported	0	0	98	2	0	0	CU0000001261	CU0000001261	CU0000001261.1.4X	CU0000001261.1.4X	CU0000001261.1.20X	CU0000001261.1.20X	CU0000001261.1.B81	CU0000001261.1.B81	1.99	CU0000001261.1.R51	CU0000001261.1.R51	RN00003575	Not Reported	NULL	Stomach
CSRT103/303/503	14	B2	Female	82	Stomach / Stomach	Tumor	Gastrointestinal stromal tumor of stomach	Not Reported	Not Reported	0	0	90	0	10	0	CU0000006459	CU0000006459	CU0000006459.1.4X	CU0000006459.1.4X	CU0000006459.1.20X	CU0000006459.1.20X	CU0000006459.1.B235	CU0000006459.1.B235	1.57	CU0000006459.1.R131	CU0000006459.1.R131	RN00003587	Not Reported	NULL	Stomach
CSRT103/303/503	15	B3	Male	41	Stomach / Stomach	Tumor	Gastrointestinal stromal tumor of stomach	Not Reported	Not Reported	0	0	97	3	0	0	CI0000009851	CI0000009851	CI0000009851.2.4X	CI0000009851.2.4X	CI0000009851.2.20X	CI0000009851.2.20X	CI0000009851.2.B468	CI0000009851.2.B468	1.34	CI0000009851.2.R223	CI0000009851.2.R223	RN0000362C	Not Reported	NULL	Stomach
CSRT103/303/503	16	B4	Male	36	Stomach / Stomach	Tumor	Gastrointestinal stromal tumor of stomach	Not Reported	Not Reported	0	0	98	2	0	0	CU0000012128	CU0000012128	CU0000012128.1.4X	CU0000012128.1.4X	CU0000012128.1.20X	CU0000012128.1.20X	CU0000012128.1.B475	CU0000012128.1.B475	1.51	CU0000012128.1.R225	CU0000012128.1.R225	RN00003635	Not Reported	NULL	Stomach
CSRT103/303/503	17	B5	Female	63	Stomach / Stomach	Tumor	Gastrointestinal stromal tumor of stomach	See Other Pathology Notes	Not Reported	0	0	95	3	2	0	CI0000015050	CI0000015050	CI0000015050.1.4X	CI0000015050.1.4X	CI0000015050.1.20X	CI0000015050.1.20X	CI0000015050.1.B482	CI0000015050.1.B482	1.53	CI0000015050.1.R228	CI0000015050.1.R228	RN00003639	Not Reported	NULL	Stomach
CSRT103/303/503	18	B6	Female	85	Stomach / Stomach	Tumor	Adenoma of stomach, villous	Other Histologic Grade	Not Reported	0	0	90	5	5	0	CU0000005898	CU0000005898	CU0000005898.2.4X	CU0000005898.2.4X	CU0000005898.2.20X	CU0000005898.2.20X	CU0000005898.2.B586-1	CU0000005898.2.B586-1	2.42	CU0000005898.2.R280	CU0000005898.2.R280	RN00003681	Not Reported	NULL	Stomach
CSRT103/303/503	19	B7	Male	81	Testis / Testis	Normal	No pathologic disease	NULL	Normal	100	0	0	0	0	0	CU0000005122	CU0000005122	CU0000005122.1.4X	CU0000005122.1.4X	CU0000005122.1.20X	CU0000005122.1.20X	CU0000005122.1.B257	CU0000005122.1.B257	1.21	CU0000005122.1.R140	CU0000005122.1.R140	RN000035B2	Not Reported	NULL	Stomach
CSRT103/303/503	20	B8	Male	79	Testis / Testis	Normal	No pathologic disease	NULL	Normal	100	0	0	0	0	0	CI0000008605	CI0000008605	CI0000008605.1.4X	CI0000008605.1.4X	CI0000008605.1.20X	CI0000008605.1.20X	CI0000008605.1.B512	CI0000008605.1.B512	1.25	CI0000008605.1.R248	CI0000008605.1.R248	RN00003649	Not Reported	NULL	Testis
CSRT103/303/503	21	B9	Male	59	Testis / Testis	Normal	No pathologic disease	NULL	Normal	100	0	0	0	0	0	CI0000010308	CI0000010308	CI0000010308.1.4X	CI0000010308.1.4X	CI0000010308.1.20X	CI0000010308.1.20X	CI0000010308.1.B511	CI0000010308.1.B511	1.25	CI0000010308.1.R248	CI0000010308.1.R248	RN0000364A	Not Reported	NULL	Testis
CSRT103/303/503	22	B10	Male	79	Testis / Testis	Normal	No pathologic disease	NULL	Normal	100	0	0	0	0	0	CI0000013037	CI0000013037	CI0000013037.1.4X	CI0000013037.1.4X	CI0000013037.1.20X	CI0000013037.1.20X	CI0000013037.1.B512	CI0000013037.1.B512	1.2	CI0000013037.1.R248	CI0000013037.1.R248	RN0000364D	Not Reported	NULL	Testis
CSRT103/303/503	23	B11	Male	80	Testis / Testis	Normal	Epididymitis	NULL	Normal	100	0	0	0	0	0	CI0000013816	CI0000013816	CI0000013816.2.4X	CI0000013816.2.4X	CI0000013816.2.20X	CI0000013816.2.20X	CI0000013816.2.B523	CI0000013816.2.B523	1.22	CI0000013816.2.R251	CI0000013816.2.R251	RN00003658	Not Reported	NULL	Testis
CSRT103/303/503	24	B12	Male	56	Testis / Testis	Normal	Liposarcoma	AJCC G1: Well differentiated	Normal	100	0	0	0	0	0	CU0000000511	CU0000000511	CU0000000511.1.4X	CU0000000511.1.4X	CU0000000511.1.20X	CU0000000511.1.20X	CU0000000511.1.B257	CU0000000511.1.B257	1.2	CU0000000511.1.R140	CU0000000511.1.R140	RN000035B1	pT2bpNXpMX	NULL	Testis
CSRT103/303/503	25	C1	Male	46	Testis / Testis	Tumor	Seminoma of testis	Not Reported	I	0	0	95	5	0	0	CU0000001635	CU0000001635	CU0000001635.1.4X	CU0000001635.1.4X	CU0000001635.1.20X	CU0000001635.1.20X	CU0000001635.1.B204	CU0000001635.1.B204	1.39	CU0000001635.1.R117	CU0000001635.1.R117	RN00003599	pT1pNXpMX	NULL	Testis
CSRT103/303/503	26	C2	Male	31	Testis / Testis	Tumor	Tumor of testis, mixed germ cell	Not Reported	I	0	0	80	20	0	0	CU0000001627	CU0000001627	CU0000001627.1.4X	CU0000001627.1.4X	CU0000001627.1.20X	CU0000001627.1.20X	CU0000001627.1.B260	CU0000001627.1.B260	1.33	CU0000001627.1.R141	CU0000001627.1.R141	RN000035B4	pT1pNXpMX	NULL	Testis
CSRT103/303/503	27	C3	Male	55	Testis / Testis	Tumor	Seminoma of testis	Not Reported	I	0	0	94	5	0	1	CU0000000295	CU0000000295	CU0000000295.2.4X	CU0000000295.2.4X	CU0000000295.2.20X	CU0000000295.2.20X	CU0000000295.2.B266	CU0000000295.2.B266	1.03	CU0000000295.2.R143	CU0000000295.2.R143	RN000035B6	pT1pNXpMX	NULL	Testis
CSRT103/303/503	28	C4	Male	20	Testis / Testis	Tumor	Tumor of testis, mixed germ cell	Not Reported	I	0	0	75	25	0	0	CU0000000191	CU0000000191	CU0000000191.4.4X	CU0000000191.4.4X	CU0000000191.4.20X	CU0000000191.4.20X	CU0000000191.4.B297	CU0000000191.4.B297	1.12	CU0000000191.4.R157	CU0000000191.4.R157	RN000035C0	pT1pNXpMX	NULL	Testis
CSRT103/303/503	29	C5	Male	60	Testis / Testis	Tumor	Seminoma of testis	Not Reported	I	0	0	75	10	13	2	CI0000009699	CI0000009699	CI0000009699.1.4X	CI0000009699.1.4X	CI0000009699.1.20X	CI0000009699.1.20X	CI0000009699.1.B408	CI0000009699.1.B408	1.44	CI0000009699.1.R202	CI0000009699.1.R202	RN000035F8	pT1pNXpMX	NULL	Testis
CSRT103/303/503	30	C6	Male	37	Testis / Testis	Tumor	Tumor of testis, mixed germ cell	Not Reported	I	0	0	100	0	0	0	CU0000012226	CU0000012226	CU0000012226.1.4X	CU0000012226.1.4X	CU0000012226.1.20X	CU0000012226.1.20X	CU0000012226.1.B431	CU0000012226.1.B431	1.2	CU0000012226.1.R210	CU0000012226.1.R210	RN00003612	pT1pNXpMX	NULL	Testis
CSRT103/303/503	31	C7	Male	15	Testis / Testis	Tumor	Tumor of testis, mixed germ cell	Not Reported	I	0	0	50	15	30	5	CI0000005828	CI0000005828	CI0000005828.2.4X	CI0000005828.2.4X	CI0000005828.2.20X	CI0000005828.2.20X	CI0000005828.2.B646	CI0000005828.2.B646	1.11	CI0000005828.2.R344	CI0000005828.2.R344	RN000036C4	pT2pNXpMX	NULL	Testis
CSRT103/303/503	32	C8	Male	37	Testis / Testis	Tumor	Seminoma of testis	Not Reported	I	0	0	70	0	30	0	CI0000019390	CI0000019390	CI0000019390.1.4X	CI0000019390.1.4X	CI0000019390.1.20X	CI0000019390.1.20X	CI0000019390.1.B646	CI0000019390.1.B646	1.13	CI0000019390.1.R344	CI0000019390.1.R344	RN000036C5	pT1pNXpMX	NULL	Testis
CSRT103/303/503	33	C9	Male	20	Testis / Testis	Tumor	Tumor of testis, mixed germ cell	Not Reported	I	0	0	75	25	0	0	CU0000000191	CU0000000191	CU0000000191.5.4X	CU0000000191.5.4X	CU0000000191.5.20X	CU0000000191.5.20X	CU0000000191.5.B646	CU0000000191.5.B646	1.21	CU0000000191.5.R344	CU0000000191.5.R344	RN000036C6	pT1pNXpMX	NULL	Testis
CSRT103/303/503	34	C10	Male	31	Testis / Testis	Tumor	Tumor of testis, mixed germ cell	Not Reported	I	0	0	90	0	10	0	CU0000001627	CU0000001627	CU0000001627.3.4X	CU0000001627.3.4X	CU0000001627.3.20X	CU0000001627.3.20X	CU0000001627.3.B646	CU0000001627.3.B646	1.4	CU0000001627.3.R344	CU0000001627.3.R344	RN000036C7	pT1pNXpMX	NULL	Testis
CSRT103/303/503	35	C11	Male	40	Testis / Testis	Tumor	Tumor of testis, Leydig cell	Not Reported	I	1	0	90	0	9	0	CI0000006327	CI0000006327	CI0000006327.2.4X	CI0000006327.2.4X	CI0000006327.2.20X	CI0000006327.2.20X	CI0000006327.2.B459	CI0000006327.2.B459	1.43	CI0000006327.2.R220	CI0000006327.2.R220	RN00003628	pT1pNXpMX	NULL	Testis
CSRT103/303/503	36	C12	Male	27	Testis / Testis	Tumor	Carcinoma of testis, embryonal	Not Reported	IA	0	0	80	10	10	0	CU0000014109	CU0000014109	CU0000014109.1.4X	CU0000014109.1.4X	CU0000014109.1.20X	CU0000014109.1.20X	CU0000014109.1.B646	CU0000014109.1.B646	0.89	CU0000014109.1.R344	CU0000014109.1.R344	RN000036CA	pT1pNXpMX	NULL	Testis
CSRT103/303/503	37	D1	Male	28	Testis / Testis	Tumor	Tumor of testis, mixed germ cell	Not Reported	IA	0	0	60	10	10	20	CU0000014842	CU0000014842	CU0000014842.1.4X	CU0000014842.1.4X	CU0000014842.1.20X	CU0000014842.1.20X	CU0000014842.1.B646	CU0000014842.1.B646	1	CU0000014842.1.R344	CU0000014842.1.R344	RN000036CB	pT1pNXpMX	NULL	Testis
CSRT103/303/503	38	D2	Male	47	Testis / Testis	Tumor	Seminoma of testis	Not Reported	IB	0	0	90	0	10	0	CI0000013424	CI0000013424	CI0000013424.1.4X	CI0000013424.1.4X	CI0000013424.1.20X	CI0000013424.1.20X	CI0000013424.1.B430	CI0000013424.1.B430	1.36	CI0000013424.1.R210	CI0000013424.1.R210	RN000035B0	pT2pNXpMX	NULL	Testis
CSRT103/303/503	39	D3	Male	32	Testis / Testis	Tumor	Seminoma of testis	Not Reported	IB	0	0	95	5	0	0	CU0000009347	CU0000009347	CU0000009347.1.4X	CU0000009347.1.4X	CU0000009347.1.20X	CU0000009347.1.20X	CU0000009347.1.B410	CU0000009347.1.B410	1.81	CU0000009347.1.R203	CU0000009347.1.R203	RN000035FD	pT2pNXpMX	NULL	Testis
CSRT103/303/503	40	D4	Male	26	Testis / Testis	Tumor	Carcinoma of testis, embryonal	Not Reported	IB	0	0	80	10	0	10	CU0000012171	CU0000012171	CU0000012171.1.4X	CU0000012171.1.4X	CU0000012171.1.20X	CU0000012171.1.20X	CU0000012171.1.B410	CU0000012171.1.B410	1.35	CU0000012171.1.R203	CU0000012171.1.R203	RN00003601	pT2pNXpMX	NULL	Testis
CSRT103/303/503	41	D5	Male	41	Testis / Testis	Tumor	Tumor of testis, mixed germ cell	Not Reported	IB	0	0	90	0	5	5	CU0000001879	CU0000001879	CU0000001879.2.4X	CU0000001879.2.4X	CU0000001879.2.20X	CU0000001879.2.20X	CU0000001879.2.B646	CU0000001879.2.B646	1.35	CU0000001879.2.R344	CU0000001879.2.R344	RN000036C8	pT3pNXpMX	NULL	Testis
CSRT103/303/503	42	D6	Male	39	Testis / Testis	Tumor	Carcinoma of testis, embryonal	Not Reported	IB	0	0	95	0	5	0	CU0000011714	CU0000011714	CU0000011714.2.4X	CU0000011714.2.4X	CU0000011714.2.20X	CU0000011714.2.20X	CU0000011714.2.B646	CU0000011714.2.B646	1.51	CU0000011714.2.R344	CU0000011714.2.R344	RN000036C9	pT2pNXpMX	NULL	Testis
CSRT103/303/503	43	D7	Male	48	Testis / Testis	Tumor	Seminoma of testis	Not Reported	IB	20	0	60	15	5	0	CU0000014754	CU0000014754	CU0000014754.2.4X	CU0000014754.2.4X	CU0000014754.2.20X	CU0000014754.2.20X	CU0000014754.2.B613	CU0000014754.2.B613	1.38	CU0000014754.2.R312	CU0000014754.2.R312	RN00003690	pT2pNXpMX	NULL	Testis
CSRT103/303/503	44	D8	Female	42	Thyroid gland / Thyroid gland	Normal	Carcinoma of thyroid, medullary	Not Reported	Normal	100	0	0	0	0	0	CI0000006770	CI0000006770	CI0000006770.1.4X	CI0000006770.1.4X	CI0000006770.1.20X	CI0000006770.1.20X	CI0000006770.1.B522	CI0000006770.1.B522	1.34	CI0000006770.1.R251	CI0000006770.1.R251	RN00003655	pT1pN0pMX	NULL	Testis
CSRT103/303/503	45	D9	Female	57	Thyroid gland / Thyroid gland	Normal	Adenoma of parathyroid gland	Not Reported	Normal	100	0	0	0	0	0	CU0000011073	CU0000011073	CU0000011073.1.4X	CU0000011073.1.4X	CU0000011073.1.20X	CU0000011073.1.20X	CU0000011073.1.B516	CU0000011073.1.B516	1.49	CU0000011073.1.R247	CU0000011073.1.R247	RN00003651	Not Reported	NULL	Thyroid gland
CSRT103/303/503	46	D10	Female	65	Thyroid gland / Thyroid gland	Normal	Adenoma of thyroid, Hurthle cell	Not Reported	Normal	100	0	0	0	0	0	CI0000007402	CI0000007402	CI0000007402.1.4X	CI0000007402.1.4X	CI0000007402.1.20X	CI0000007402.1.20X	CI0000007402.1.B522	CI0000007402.1.B522	1.54	CI0000007402.1.R251	CI0000007402.1.R251	RN00003656	Not Reported	NULL	Thyroid gland
CSRT103/303/503	47	D11	Female	27	Thyroid gland / Thyroid gland	Tumor	Carcinoma of thyroid, papillary	Not Reported	I	0	0	95	0	5	0	CI0000005436	CI0000005436	CI0000005436.1.4X	CI0000005436.1.4X	CI0000005436.1.20X	CI0000005436.1.20X	CI0000005436.1.B180	CI0000005436.1.B180	1.73	CI0000005436.1.R102	CI0000005436.1.R102	RN00003550	pT2pN1apMX	NULL	Thyroid gland
CSRT103/303/503	48	D12	Female	27	Thyroid gland / Thyroid gland	Tumor	Carcinoma of thyroid, papillary	Not Reported	I	0	0	90	0	10	0	CI0000005436	CI0000005436	CI0000005436.4.4X	CI0000005436.4.4X	CI0000005436.4.20X	CI0000005436.4.20X	CI0000005436.4.B570	CI0000005436.4.B570	1.63	CI0000005436.4.R282	CI0000005436.4.R282	RN000035D9	pT2pN1apMX	NULL	Thyroid gland
CSRT103/303/503	49	E1	Female	28	Thyroid gland / Thyroid gland	Tumor	Carcinoma of thyroid, papillary, follicular variant	Not Reported	I	0	0	95	0	5	0	CU0000005308	CU0000005308	CU0000005308.2.4X	CU0000005308.2.4X	CU0000005308.2.20X	CU0000005308.2.20X	CU0000005308.2.B567	CU0000005308.2.B567	1.27	CU0000005308.2.R270	CU0000005308.2.R270	RN00003669	pT3pN0pMX	NULL	Thyroid gland
CSRT103/303/503	50	E2	Female	34	Thyroid gland / Thyroid gland	Tumor	Carcinoma of thyroid, papillary	Not Reported	I	0	0	90	10	0	0	CI0000006724	CI0000006724	CI0000006724.2.4X	CI0000006724.2.4X	CI0000006724.2.20X	CI0000006724.2.20X	CI0000006724.2.B570	CI0000006724.2.B570	1.5	CI0000006724.2.R282	CI0000006724.2.R282	RN0000366C	pT3pN1apMX	NULL	Thyroid gland
CSRT103/303/503	51	E3	Female	62	Thyroid gland / Thyroid gland	Tumor	Carcinoma of thyroid, papillary	Not Reported	I	0	0	97	0	3	0	CI0000010952	CI0000010952	CI0000010952.2.4X	CI0000010952.2.4X	CI0000010952.2.20X	CI0000010952.2.20X	CI0000010952.2.B570	CI0000010952.2.B570	1.53	CI0000010952.2.R282	CI0000010952.2.R282	RN0000366E	pT1pNXpMX	NULL	Thyroid gland
CSRT103/303/503	52	E4	Female	31	Thyroid gland / Thyroid gland	Tumor	Carcinoma of thyroid, papillary	AJCC G1: Well differentiated	I	0	0	95	0	5	0	CI0000019358	CI0000019358	CI0000019358.1.4X	CI0000019358.1.4X	CI0000019358.1.20X	CI0000019358.1.20X	CI0000019358.1.B618	CI0000019358.1.B618	1.16	CI0000019358.1.R317	CI0000019358.1.R317	RN00003693	pT1pN1apMX	NULL	Thyroid gland
CSRT103/303/503	53	E5	Female	31	Thyroid gland / Thyroid gland	Tumor	Carcinoma of thyroid, papillary	Not Reported	I	0	0	90	10	0	0	CU0000006041	CU0000006041	CU0000006041.1.4X	CU0000006041.1.4X	CU0000006041.1.20X	CU0000006041.1.20X	CU0000006041.1.B618	CU0000006041.1.B618	1.05	CU0000006041.1.R317	CU0000006041.1.R317	RN00003695	pT2pN1pMX	NULL	Thyroid gland
CSRT103/303/503	54	E6	Female	40	Thyroid gland / Thyroid gland	Tumor	Carcinoma of thyroid, papillary, follicular variant	Not Reported	I	0	0	90	0	10	0	CU0000006624	CU0000006624	CU0000006624.3.4X	CU0000006624.3.4X	CU0000006624.3.20X	CU0000006624.3.20X	CU0000006624.3.B618	CU0000006624.3.B618	1	CU0000006624.3.R317	CU0000006624.3.R317	RN00003696	pT2pNXpMX	NULL	Thyroid gland
CSRT103/303/503	55	E7	Female	48	Thyroid gland / Thyroid gland	Tumor	Carcinoma of thyroid, papillary, follicular variant	Not Reported	I	0	0	80	0	20	0	CU0000012201	CU0000012201	CU0000012201.1.4X	CU0000012201.1.4X	CU0000012201.1.20X	CU0000012201.1.20X	CU0000012201.1.B618	CU0000012201.1.B618	1.58	CU0000012201.1.R317	CU0000012201.1.R317	RN00003698	pT1pN0pMX	NULL	Thyroid gland
CSRT103/303/503	56	E8	Female	58	Thyroid gland / Thyroid gland	Tumor	Carcinoma of thyroid, follicular	Not Reported	II	0	0	95	0	5	0	CU0000005987	CU0000005987	CU0000005987.1.4X	CU0000005987.1.4X	CU0000005987.1.20X	CU0000005987.1.20X	CU0000005987.1.B313	CU0000005987.1.B313	1.68	CU0000005987.1.R165	CU0000005987.1.R165	RN000035C9	pT2pNXpMX	NULL	Thyroid gland
CSRT103/303/503	57	E9	Female	79	Thyroid gland / Thyroid gland	Tumor	Carcinoma of thyroid, papillary	Not Reported	II	0	0	90	0	5	5	CU0000011552	CU0000011552	CU0000011552.1.4X	CU0000011552.1.4X	CU0000011552.1.20X	CU0000011552.1.20X	CU0000011552.1.B618	CU0000011552.1.B618	1.15	CU0000011552.1.R317	CU0000011552.1.R317	RN00003697	pT2pNXpMX	NULL	Thyroid gland
CSRT103/303/503	58	E10	Female	81	Thyroid gland / Thyroid gland	Tumor	Carcinoma of thyroid, follicular	Not Reported	III	0	0	80	0	20	0	CI0000005354	CI0000005354	CI0000005354.1.4X	CI0000005354.1.4X	CI0000005354.1.20X	CI0000005354.1.20X	CI0000005354.1.B206	CI0000005354.1.B206	1.21	CI0000005354.1.R117	CI0000005354.1.R117	RN0000359A	pT3pNXpMX	NULL	Thyroid gland
CSRT103/303/503	59	E11	Male	71	Thyroid gland / Thyroid gland	Tumor	Carcinoma of thyroid, follicular	Not Reported	III	0	0	90	0	10	0	CI0000017163	CI0000017163	CI0000017163.2.4X	CI0000017163.2.4X	CI0000017163.2.20X	CI0000017163.2.20X	CI0000017163.2.B567	CI0000017163.2.B567	1.2	CI0000017163.2.R270	CI0000017163.2.R270	RN000035BD	pT3pN0pMX	NULL	Thyroid gland
CSRT103/303/503	60	E12	Female	81	Thyroid gland / Thyroid gland	Tumor	Carcinoma of thyroid, papillary, follicular variant	Not Reported	III	0	0	85	10	5	0	CU0000005656	CU0000005656	CU0000005656.3.4X	CU0000005656.3.4X	CU0000005656.3.20X	CU0000005656.3.20X	CU0000005656.3.B568	CU0000005656.3.B568	1.51	CU0000005656.3.R270	CU0000005656.3.R270	RN0000366A	pT3pNXpMX	NULL	Thyroid gland
CSRT103/303/503	61	F1	Female	55	Thyroid gland / Thyroid gland	Tumor	Carcinoma of thyroid, papillary	Not Reported	III	0	0	85	5	10	0	CI0000007039	CI0000007039	CI0000007039.2.4X	CI0000007039.2.4X	CI0000007039.2.20X	CI0000007039.2.20X	CI0000007039.2.B570	CI0000007039.2.B570	1.61	CI0000007039.2.R282	CI0000007039.2.R282	RN0000366D	pT3pN1apMX	NULL	Thyroid gland
CSRT103/303/503	62	F2	Female	55	Thyroid gland / Thyroid gland	Tumor	Carcinoma of thyroid, papillary	Not Reported	III	0	0	85	5	10	0	CI0000007039	CI0000007039	CI0000007039.4.4X	CI0000007039.4.4X	CI0000007039.4.20X	CI0000007039.4.20X	CI0000007039.4.B618	CI0000007039.4.B618	1.47	CI0000007039.4.R317	CI0000007039.4.R317	RN00003691	pT3pN1apMX	NULL	Thyroid gland
CSRT103/303/503	63	F3	Female	39	Thyroid gland / Thyroid gland	Tumor	Carcinoma of thyroid, medullary	Not Reported	IVA	0	0	75	0	25	0	CU0000005632	CU0000005632	CU0000005632.1.4X	CU0000005632.1.4X	CU0000005632.1.20X	CU0000005632.1.20X	CU0000005632.1.B618	CU0000005632.1.B618	0.86	CU0000005632.1.R317	CU0000005632.1.R317	RN00003694	pT4apN1pMX	NULL	Thyroid gland
CSRT103/303/503	64	F4	Female	41	Thyroid gland / Thyroid gland	Tumor	Thyroiditis, lymphocytic	NULL	Not Reported	0	0	99	1	0	0	CU0000001130	CU0000001130	CU0000001130.1.4X	CU0000001130.1.4X	CU0000001130.1.20X	CU0000001130.1.20X	CU0000001130.1.B90	CU0000001130.1.B90	1.26	CU0000001130.1.R55	CU0000001130.1.R55	RN00003578	Not Reported	NULL	Thyroid gland
CSRT103/303/503	65	F5	Male	58	Urinary bladder / Urinary bladder	Normal	Carcinoma of ureter, transitional cell	AJCC G3: Poorly differentiated	Normal	100	0	0	0	0	0	CI0000007931	CI0000007931	CI0000007931.1.4X	CI0000007931.1.4X	CI0000007931.1.20X	CI0000007931.1.20X	CI0000007931.1.B457	CI0000007931.1.B457	1.34	CI0000007931.1.R219	CI0000007931.1.R219	RN00003627	pT3pN0pMX	NULL	Thyroid gland
CSRT103/303/503	66	F6	Male	80	Urinary bladder / Urinary bladder	Normal	Adenocarcinoma of prostate	Gleason Score: 3+3=6/10	Normal	100	0	0	0	0	0	CI0000020160	CI0000020160	CI0000020160.1.4X	CI0000020160.1.4X	CI0000020160.1.20X	CI0000020160.1.20X	CI0000020160.1.B648	CI0000020160.1.B648	1.18	CI0000020160.1.R346	CI0000020160.1.R346	RN000036D1	pT3apN0pMX	NULL	Urinary bladder
CSRT103/303/503	67	F7	Male	66	Urinary bladder / Urinary bladder	Tumor	Carcinoma of bladder, papillary transitional cell	AJCC G1: Well differentiated	0a	0	0	90	10	0	0	CU0000005811	CU0000005811	CU0000005811.1.4X	CU0000005811.1.4X	CU0000005811.1.20X	CU0000005811.1.20X	CU0000005811.1.B165	CU0000005811.1.B165	1.23	CU0000005811.1.R96	CU0000005811.1.R96	RN00003593	pTapN0pMX	NULL	Urinary bladder
CSRT103/303/503	68	F8	Male	70	Urinary bladder / Urinary bladder	Tumor	Carcinoma of bladder, transitional cell	AJCC G3: Poorly differentiated	I	20	0	65	10	0	5	CI0000005295	CI0000005295	CI0000005295.4.4X	CI0000005295.4.4X	CI0000005295.4.20X	CI0000005295.4.20X	CI0000005295.4.B319	CI0000005295.4.B319	1.11	CI0000005295.4.R168	CI0000005295.4.R168	RN0000354A	pT1pN0pMX	NULL	Urinary bladder
CSRT103/303/503	69	F9	Male	68	Urinary bladder / Urinary bladder	Tumor	Carcinoma of bladder, transitional cell	AJCC G4: Undifferentiated	II	0	0	88	2	0	10	CU0000005819	CU0000005819	CU0000005819.1.4X	CU0000005819.1.4X	CU0000005819.1.20X	CU0000005819.1.20X	CU0000005819.1.B197	CU0000005819.1.B197	1.83	CU0000005819.1.R115	CU0000005819.1.R115	RN00003582	pT2pN0pMX	NULL	Urinary bladder
CSRT103/303/503	70	F10	Female	65	Urinary bladder / Urinary bladder	Tumor	Carcinoma of bladder, papillary transitional cell	AJCC G3: Poorly differentiated	II	0	0	75	0	20	5	CI0000019577	CI0000019577	CI0000019577.1.4X	CI0000019577.1.4X	CI0000019577.1.20X	CI0000019577.1.20X	CI0000019577.1.B648	CI0000019577.1.B648	1.53	CI0000019577.1.R346	CI0000019577.1.R346	RN000036CF	pT2pNXpMX	NULL	Urinary bladder
CSRT103/303/503	71	F11	Male	68	Urinary bladder / Urinary bladder	Tumor	Carcinoma of bladder, transitional cell	AJCC G4: Undifferentiated	II	0	0	83	2	0	15	CU0000005819	CU0000005819	CU0000005819.2.4X	CU0000005819.2.4X	CU0000005819.2.20X	CU0000005819.2.20X	CU0000005819.2.B648	CU0000005819.2.B648	1.05	CU0000005819.2.R346	CU0000005819.2.R346	RN000036D3	pT2pN0pMX	NULL	Urinary bladder
CSRT103/303/503	72	F12	Male	67	Urinary bladder / Urinary bladder	Tumor	Carcinoma of bladder, papillary transitional cell	AJCC G1: Well differentiated	II	0	0	85	0	0	15	CU0000016141	CU0000016141	CU0000016141.1.4X	CU0000016141.1.4X	CU0000016141.1.20X	CU0000016141.1.20X	CU0000016141.1.B648	CU0000016141.1.B648	1.34	CU0000016141.1.R346	CU0000016141.1.R346	RN000036D8	pT2pNXpMX	NULL	Urinary bladder
CSRT103/303/503	73	G1	Male	67	Urinary bladder / Urinary bladder	Tumor	Carcinoma of bladder, papillary transitional cell	AJCC G1: Well differentiated	II	20	0	70	0	0	10	CU0000016141	CU0000016141	CU0000016141.2.4X	CU0000016141.2.4X	CU0000016141.2.20X	CU0000016141.2.20X	CU0000016141.2.B648	CU0000016141.2.B648	1.51	CU0000016141.2.R346	CU0000016141.2.R346	RN000036D9	pT2pNXpMX	NULL	Urinary bladder
CSRT103/303/503	74	G2	Male	82	Urinary bladder / Urinary bladder	Tumor	Carcinoma of bladder, transitional cell	Not Reported	III	0	0	85	5	0	10	CU0000005736	CU0000005736	CU0000005736.3.4X	CU0000005736.3.4X	CU0000005736.3.20X	CU0000005736.3.20X	CU0000005736.3.B285	CU0000005736.3.B285	1.58	CU0000005736.3.R153	CU0000005736.3.R153	RN000035B7	pT3pN0pMX	NULL	Urinary bladder
CSRT103/303/503	75	G3	Male	73	Urinary bladder / Urinary bladder	Tumor	Carcinoma of bladder, transitional cell	AJCC G3: Poorly differentiated	III	0	0	90	5	0	5	CU0000006765	CU0000006765	CU0000006765.1.4X	CU0000006765.1.4X	CU0000006765.1.20X	CU0000006765.1.20X	CU0000006765.1.B648	CU0000006765.1.B648	1.01	CU0000006765.1.R346	CU0000006765.1.R346	RN000036D5	pT4apN0pMX	NULL	Urinary bladder
CSRT103/303/503	76	G4	Male	62	Urinary bladder / Urinary bladder	Tumor	Carcinoma of bladder, urothelial	AJCC G3-4: Poorly differentiated or undifferentiated	III	0	0	45	55	0	0	CU0000011151	CU0000011151	CU0000011151.1.4X	CU0000011151.1.4X	CU0000011151.1.20X	CU0000011151.1.20X	CU0000011151.1.B648	CU0000011151.1.B648	1.11	CU0000011151.1.R346	CU0000011151.1.R346	RN000036D6	pT3bpN0pMX	NULL	Urinary bladder
CSRT103/303/503	77	G5	Female	58	Urinary bladder / Urinary bladder	Tumor	Carcinoma of bladder, transitional cell	AJCC G3: Poorly differentiated	III	0	0	60	10	10	20	CU0000011721	CU0000011721	CU0000011721.1.4X	CU0000011721.1.4X	CU0000011721.1.20X	CU0000011721.1.20X	CU0000011721.1.B648	CU0000011721.1.B648	1.24	CU0000011721.1.R346	CU0000011721.1.R346	RN000036D7	pT3bpN0pMX	NULL	Urinary bladder
CSRT103/303/503	78	G6	Female	42	Urinary bladder / Urinary bladder	Tumor	Carcinoma of bladder, urothelial	AJCC G3: Poorly differentiated	III	2	0	65	8	5	20	CU0000006471	CU0000006471	CU0000006471.3.4X	CU0000006471.3.4X	CU0000006471.3.20X	CU0000006471.3.20X	CU0000006471.3.B320	CU0000006471.3.B320	2.01	CU0000006471.3.R168	CU0000006471.3.R168	RN0000355C	pT3pN0pMX	NULL	Urinary bladder
CSRT103/303/503	79	G7	Female	65	Urinary bladder / Urinary bladder	Tumor	Carcinoma of bladder, urothelial	AJCC G3: Poorly differentiated	III	5	0	55	0	10	30	CI7000000385	CI7000000385	CI7000000385.1.4X	CI7000000385.1.4X	CI7000000385.1.20X	CI7000000385.1.20X	CI7000000385.1.B648	CI7000000385.1.B648	1.24	CI7000000385.1.R346	CI7000000385.1.R346	RN000036D2	pT3pN0pMX	NULL	Urinary bladder
CSRT103/303/503	80	G8	Male	59	Urinary bladder / Urinary bladder	Tumor	Carcinoma of bladder, papillary transitional cell	AJCC G3: Poorly differentiated	III	10	0	55	35	0	0	CI0000009575	CI0000009575	CI0000009575.1.4X	CI0000009575.1.4X	CI0000009575.1.20X	CI0000009575.1.20X	CI0000009575.1.B648	CI0000009575.1.B648	1.33	CI0000009575.1.R346	CI0000009575.1.R346	RN000036CC	pT4apN0pMX	NULL	Urinary bladder
CSRT103/303/503	81	G9	Male	101	Urinary bladder / Urinary bladder	Tumor	Carcinoma of bladder, transitional cell	AJCC G4: Undifferentiated	III	13	0	85	0	0	2	CU0000000542	CU0000000542	CU0000000542.1.4X	CU0000000542.1.4X	CU0000000542.1.20X	CU0000000542.1.20X	CU0000000542.1.B29	CU0000000542.1.B29	1.31	CU0000000542.1.R22	CU0000000542.1.R22	RN0000355E	pT3apNXpMX	NULL	Urinary bladder
CSRT103/303/503	82	G10	Male	50	Urinary bladder / Urinary bladder	Tumor	Carcinoma of bladder, small and transitional cell	AJCC G3: Poorly differentiated	III	20	0	50	0	30	0	CI0000019958	CI0000019958	CI0000019958.1.4X	CI0000019958.1.4X	CI0000019958.1.20X	CI0000019958.1.20X	CI0000019958.1.B648	CI0000019958.1.B648	1.08	CI0000019958.1.R346	CI0000019958.1.R346	RN000036D0	pT3bpN0pMX	NULL	Urinary bladder
CSRT103/303/503	83	G11	Male	69	Urinary bladder / Urinary bladder	Tumor	Carcinoma of bladder, urothelial	AJCC G2: Moderately differentiated	III	45	0	50	0	0	5	CI0000017750	CI0000017750	CI0000017750.1.4X	CI0000017750.1.4X	CI0000017750.1.20X	CI0000017750.1.20X	CI0000017750.1.B648	CI0000017750.1.B648	1.47	CI0000017750.1.R346	CI0000017750.1.R346	RN000036CE	pT3apN0pMX	NULL	Urinary bladder
CSRT103/303/503	84	G12	Male	68	Urinary bladder / Urinary bladder	Tumor	Carcinoma of bladder, transitional cell	AJCC G4: Undifferentiated	IV	0	0	65	30	0	5	CI0000007946	CI0000007946	CI0000007946.2.4X	CI0000007946.2.4X	CI0000007946.2.20X	CI0000007946.2.20X	CI0000007946.2.B320	CI0000007946.2.B320	1.41	CI0000007946.2.R168	CI0000007946.2.R168	RN00003552	pT3apN1pMX	NULL	Urinary bladder
CSRT103/303/503	85	H1	Male	82	Urinary bladder / Urinary bladder	Tumor	Carcinoma of bladder, transitional cell	AJCC G3: Poorly differentiated	IV	0	0	85	15	0	0	CI0000008390	CI0000008390	CI0000008390.1.4X	CI0000008390.1.4X	CI0000008390.1.20X	CI0000008390.1.20X	CI0000008390.1.B284	CI0000008390.1.B284	1.52	CI0000008390.1.R153	CI0000008390.1.R153	RN00003577	pT4pN1pM0	NULL	Urinary bladder
CSRT103/303/503	86	H2	Male	80	Urinary bladder / Urinary bladder	Tumor	Carcinoma of bladder, urothelial	AJCC G4: Undifferentiated	IV	0	0	50	10	0	40	CU0000006729	CU0000006729	CU0000006729.1.4X	CU0000006729.1.4X	CU0000006729.1.20X	CU0000006729.1.20X	CU0000006729.1.B648	CU0000006729.1.B648	1.13	CU0000006729.1.R346	CU0000006729.1.R346	RN000036D4	pT3bpN2pMX	NULL	Urinary bladder
CSRT103/303/503	87	H3	Male	76	Urinary bladder / Lymph node	Tumor	Carcinoma of bladder, urothelial	Other Histologic Grade	IV	5	0	85	5	0	5	CU0000000372	CU0000000372	CU0000000372.2.4X	CU0000000372.2.4X	CU0000000372.2.20X	CU0000000372.2.20X	CU0000000372.2.B319	CU0000000372.2.B319	1.64	CU0000000372.2.R168	CU0000000372.2.R168	RN00003553	pT4apN2pMX	NULL	Urinary bladder
CSRT103/303/503	88	H4	Male	101	Urinary bladder / Urinary bladder	Tumor	Carcinoma of bladder, transitional cell	AJCC G3: Poorly differentiated	IV	10	0	75	15	0	0	CU0000000643	CU0000000643	CU0000000643.2.4X	CU0000000643.2.4X	CU0000000643.2.20X	CU0000000643.2.20X	CU0000000643.2.B48	CU0000000643.2.B48	1.24	CU0000000643.2.R20	CU0000000643.2.R20	RN00003559	pT3apN2pMX	NULL	Urinary bladder
CSRT103/303/503	89	H5	Female	42	Uterus / Uterus	Normal	Endometrium, secretory	NULL	Normal	100	0	0	0	0	0	CI0000000327	CI0000000327	CI0000000327.2.4X	CI0000000327.2.4X	CI0000000327.2.20X	CI0000000327.2.20X	CI0000000327.2.B161	CI0000000327.2.B161	1.66	CI0000000327.2.R91	CI0000000327.2.R91	RN0000358C	Not Reported	NULL	Urinary bladder
CSRT103/303/503	90	H6	Female	28	Uterus / Uterus	Normal	Endometrium, proliferative	NULL	Normal	100	0	0	0	0	0	CU0000005041	CU0000005041	CU0000005041.1.4X	CU0000005041.1.4X	CU0000005041.1.20X	CU0000005041.1.20X	CU0000005041.1.B518	CU0000005041.1.B518	1.79	CU0000005041.1.R249	CU0000005041.1.R249	RN00003653	Not Reported	NULL	Uterus
CSRT103/303/503	91	H7	Female	35	Uterus / Uterus	Normal	Endometrium, secretory	NULL	Normal	100	0	0	0	0	0	CI0000007958	CI0000007958	CI0000007958.1.4X	CI0000007958.1.4X	CI0000007958.1.20X	CI0000007958.1.20X	CI0000007958.1.B609	CI0000007958.1.B609	1.59	CI0000007958.1.R306	CI0000007958.1.R306	RN0000368E	Not Reported	NULL	Uterus
CSRT103/303/503	92	H8	Female	75	Uterus / Uterus	Tumor	Adenocarcinoma of endometrium, endometrioid	FIGO G2: Moderately differentiated	IB	0	0	80	20	0	0	CU0000000099	CU0000000099	CU0000000099.1.4X	CU0000000099.1.4X	CU0000000099.1.20X	CU0000000099.1.20X	CU0000000099.1.B27	CU0000000099.1.B27	1.48	CU0000000099.1.R23	CU0000000099.1.R23	RN0000355A	pT1bpN0pMX	NULL	Uterus
CSRT103/303/503	93	H9	Female	77	Uterus / Uterus	Tumor	Adenocarcinoma of endometrium	FIGO G3: Poorly differentiated	IIB	15	0	80	5	0	0	CU0000006448	CU0000006448	CU0000006448.1.4X	CU0000006448.1.4X	CU0000006448.1.20X	CU0000006448.1.20X	CU0000006448.1.B235	CU0000006448.1.B235	1.59	CU0000006448.1.R131	CU0000006448.1.R131	RN00003586	pT2bpNXpMX	NULL	Uterus
CSRT103/303/504	94	H10	Empty
CSRT103/303/505	95	H11	Empty
CSRT103/303/506	96	H12	Empty

## Sheet: Plate-1
sku	well	Well position	gender	age	tissue	appearance	diagnosis	tumorgrade	stage	normal	lesion	tumor	hypercellular_stroma	hypocellular_stroma	necrosis	Field17	Field18	report	Field20	tissue_image4	Field22	tissue_image20	Field24	Electropherogram	bioanalyser_ration	Field27	rtpcr	sample_id	tnm	verification	disease
CSRT103/303/503	1	A1	Male	86	Adrenal gland / Adrenal gland	Normal	Carcinoma of kidney, renal cell, clear cell	Fuhrman G3: Nuclei very irregular	Normal	100	0	0	0	0	0	CU0000000913	CU	CU0000000913	CU0000000913.5.4X	CU0000000913.5.4X	CU0000000913.5.20X	CU0000000913.5.20X	CU0000000913.5.B469	CU0000000913.5.B469	1.71	CU0000000913.5.R223	CU0000000913.5.R223	RN00003630	pT3apNXpMX	NULL	Adrenal gland
CSRT103/303/503	2	A2	Male	65	Adrenal gland / Adrenal gland	Normal	Carcinoma of kidney, renal cell, chromophil	Not Reported	Normal	100	0	0	0	0	0	CU0000000138	CU	CU0000000138	CU0000000138.7.4X	CU0000000138.7.4X	CU0000000138.7.20X	CU0000000138.7.20X	CU0000000138.7.B78	CU0000000138.7.B78	1.48	CU0000000138.7.R53	CU0000000138.7.R53	RN00003569	pT1pN0pMX	NULL	Adrenal gland
CSRT103/303/503	3	A3	Male	86	Adrenal gland / Adrenal gland	Normal	Carcinoma of kidney, renal cell, clear cell	Fuhrman G3: Nuclei very irregular	Normal	100	0	0	0	0	0	CU0000000913	CU	CU0000000913	CU0000000913.1.4X	CU0000000913.1.4X	CU0000000913.1.20X	CU0000000913.1.20X	CU0000000913.1.B66	CU0000000913.1.B66	1.64	CU0000000913.1.R39	CU0000000913.1.R39	RN0000356C	pT3apNXpMX	NULL	Adrenal gland
CSRT103/303/503	4	A4	Male	60	Adrenal gland / Adrenal gland	Normal	Adenoma of adrenal cortex	Not Reported	Normal	100	0	0	0	0	0	CU0000000344	CU	CU0000000344	CU0000000344.2.4X	CU0000000344.2.4X	CU0000000344.2.20X	CU0000000344.2.20X	CU0000000344.2.B73	CU0000000344.2.B73	1.38	CU0000000344.2.R43	CU0000000344.2.R43	RN00003565	Not Reported	NULL	Adrenal gland
CSRT103/303/503	5	A5	Male	49	Adrenal gland / Adrenal gland	Normal	Adenoma of adrenal cortex	Not Reported	Normal	100	0	0	0	0	0	CI0000007384	CI	CI0000007384	CI0000007384.1.4X	CI0000007384.1.4X	CI0000007384.1.20X	CI0000007384.1.20X	CI0000007384.1.B468	CI0000007384.1.B468	1.51	CI0000007384.1.R223	CI0000007384.1.R223	RN0000362A	Not Reported	NULL	Adrenal gland
CSRT103/303/503	6	A6	Male	65	Adrenal gland / Adrenal gland	Tumor	Carcinoma of kidney, renal cell, chromophil	Not Reported	I	0	0	99	1	0	0	CU0000000138	CU	CU0000000138	CU0000000138.9.4X	CU0000000138.9.4X	CU0000000138.9.20X	CU0000000138.9.20X	CU0000000138.9.B78	CU0000000138.9.B78	1.2	CU0000000138.9.R53	CU0000000138.9.R53	RN00003571	pT1pN0pMX	NULL	Adrenal gland
CSRT103/303/503	7	A7	Male	60	Adrenal gland / Adrenal gland	Tumor	Adenoma of adrenal cortex	Not Reported	Not Reported	2	0	98	0	0	0	CU0000000344	CU	CU0000000344	CU0000000344.5.4X	CU0000000344.5.4X	CU0000000344.5.20X	CU0000000344.5.20X	CU0000000344.5.B73	CU0000000344.5.B73	1.2	CU0000000344.5.R43	CU0000000344.5.R43	RN0000356F	Not Reported	NULL	Adrenal gland
CSRT103/303/503	8	A8	Male	57	Adrenal gland / Adrenal gland	Tumor	Pheochromocytoma	Not Reported	Not Reported	5	0	90	0	5	0	CI0000000492	CI	CI0000000492	CI0000000492.1.4X	CI0000000492.1.4X	CI0000000492.1.20X	CI0000000492.1.20X	CI0000000492.1.B469	CI0000000492.1.B469	1.1	CI0000000492.1.R223	CI0000000492.1.R223	RN0000359B	Not Reported	NULL	Adrenal gland
CSRT103/303/503	9	A9	Male	81	Adrenal gland / Adrenal gland	Tumor	Pheochromocytoma	Not Reported	Not Reported	0	0	95	5	0	0	CU0000000611	CU	CU0000000611	CU0000000611.1.4X	CU0000000611.1.4X	CU0000000611.1.20X	CU0000000611.1.20X	CU0000000611.1.B57	CU0000000611.1.B57	0.92	CU0000000611.1.R11	CU0000000611.1.R11	RN00003554	Not Reported	NULL	Adrenal gland
CSRT103/303/503	10	A10	Female	51	Adrenal gland / Adrenal gland	Tumor	Pheochromocytoma	Not Reported	Not Reported	0	0	90	10	0	0	CU0000006501	CU	CU0000006501	CU0000006501.1.4X	CU0000006501.1.4X	CU0000006501.1.20X	CU0000006501.1.20X	CU0000006501.1.B242	CU0000006501.1.B242	1.3	CU0000006501.1.R133	CU0000006501.1.R133	RN000035AB	Not Reported	NULL	Adrenal gland
CSRT103/303/503	11	A11	Female	28	Adrenal gland / Adrenal gland	Tumor	Pheochromocytoma	Not Reported	Not Reported	0	0	99	0	1	0	CI0000006767	CI	CI0000006767	CI0000006767.1.4X	CI0000006767.1.4X	CI0000006767.1.20X	CI0000006767.1.20X	CI0000006767.1.B468	CI0000006767.1.B468	1.31	CI0000006767.1.R223	CI0000006767.1.R223	RN00003629	Not Reported	NULL	Adrenal gland
CSRT103/303/503	12	A12	Female	27	Adrenal gland / Adrenal gland	Tumor	Pheochromocytoma	Not Reported	Not Reported	0	0	99	0	1	0	CI0000010253	CI	CI0000010253	CI0000010253.1.4X	CI0000010253.1.4X	CI0000010253.1.20X	CI0000010253.1.20X	CI0000010253.1.B468	CI0000010253.1.B468	1.32	CI0000010253.1.R223	CI0000010253.1.R223	RN0000362E	Not Reported	NULL	Adrenal gland
CSRT103/303/503	13	B1	Male	56	Adrenal gland / Adrenal gland	Tumor	Pheochromocytoma	Not Reported	Not Reported	0	0	98	0	2	0	CI0000013576	CI	CI0000013576	CI0000013576.1.4X	CI0000013576.1.4X	CI0000013576.1.20X	CI0000013576.1.20X	CI0000013576.1.B468	CI0000013576.1.B468	1.45	CI0000013576.1.R223	CI0000013576.1.R223	RN0000362F	Not Reported	NULL	Adrenal gland
CSRT103/303/503	14	B2	Female	83	Adrenal gland / Adrenal gland	Tumor	Pheochromocytoma	Not Reported	Not Reported	0	0	92	0	8	0	CU0000012841	CU	CU0000012841	CU0000012841.1.4X	CU0000012841.1.4X	CU0000012841.1.20X	CU0000012841.1.20X	CU0000012841.1.B469	CU0000012841.1.B469	1.3	CU0000012841.1.R223	CU0000012841.1.R223	RN00003632	Not Reported	NULL	Adrenal gland
CSRT103/303/503	15	B3	Male	60	Adrenal gland / Adrenal gland	Tumor	Adenoma of adrenal cortex	Not Reported	Not Reported	0	0	95	0	5	0	CX0000000141	CX	CX0000000141	CX0000000141.2.4X	CX0000000141.2.4X	CX0000000141.2.20X	CX0000000141.2.20X	CX0000000141.2.B625	CX0000000141.2.B625	1.1	CX0000000141.2.R324	CX0000000141.2.R324	RN0000369E	Not Reported	NULL	Adrenal gland
CSRT103/303/503	16	B4	Female	47	Breast / Breast	Normal	Adenocarcinoma of breast, ductal	Nottingham G2: 6-7 points Intermediate combined grade (moderately favorable)	Normal	100	0	0	0	0	0	CU0000011173	CU	CU0000011173	CU0000011173.1.4X	CU0000011173.1.4X	CU0000011173.1.20X	CU0000011173.1.20X	CU0000011173.1.B487	CU0000011173.1.B487	1.35	CU0000011173.1.R230	CU0000011173.1.R230	RN000035CE	pT1cpN0 (i-)pMX	NULL	Adrenal gland
CSRT103/303/503	17	B5	Female	45	Breast / Breast	Normal	Adenocarcinoma of breast, ductal	Not Reported	Normal	100	0	0	0	0	0	CU0000005590	CU	CU0000005590	CU0000005590.1.4X	CU0000005590.1.4X	CU0000005590.1.20X	CU0000005590.1.20X	CU0000005590.1.B381	CU0000005590.1.B381	1.29	CU0000005590.1.R192	CU0000005590.1.R192	RN000035DE	pTXpNXpMX	NULL	Breast
CSRT103/303/503	18	B6	Female	72	Breast / Breast	Tumor	Adenocarcinoma of breast, ductal, medullary features	Nottingham G3: 8-9 points High combined grade (unfavorable)	I	20	0	62	15	0	3	CI0000007464	CI	CI0000007464	CI0000007464.2.4X	CI0000007464.2.4X	CI0000007464.2.20X	CI0000007464.2.20X	CI0000007464.2.B628	CI0000007464.2.B628	1.45	CI0000007464.2.R326	CI0000007464.2.R326	RN000036A2	pT1cpN0 (i-)pMX	NULL	Breast
CSRT103/303/503	19	B7	Female	82	Breast / Breast	Tumor	Adenocarcinoma of breast, ductal	Nottingham G2: 6-7 points Intermediate combined grade (moderately favorable)	I	10	0	70	20	0	0	CU0000006146	CU	CU0000006146	CU0000006146.1.4X	CU0000006146.1.4X	CU0000006146.1.20X	CU0000006146.1.20X	CU0000006146.1.B582	CU0000006146.1.B582	0.98	CU0000006146.1.R283	CU0000006146.1.R283	RN00003683	pT1cpNXpMX	NULL	Breast
CSRT103/303/503	20	B8	Female	44	Breast / Breast	Tumor	Adenocarcinoma of breast, ductal	Nottingham G2: 6-7 points Intermediate combined grade (moderately favorable)	I	0	0	50	30	20	0	CI0000012704	CI	CI0000012704	CI0000012704.1.4X	CI0000012704.1.4X	CI0000012704.1.20X	CI0000012704.1.20X	CI0000012704.1.B493	CI0000012704.1.B493	1.36	CI0000012704.1.R234	CI0000012704.1.R234	RN0000363F	pT1cpN0pMX	NULL	Breast
CSRT103/303/503	21	B9	Female	42	Breast / Breast	Tumor	Adenocarcinoma of breast, ductal	Nottingham G2: 6-7 points Intermediate combined grade (moderately favorable)	IIA	8	0	70	20	0	2	CU0000006051	CU	CU0000006051	CU0000006051.1.4X	CU0000006051.1.4X	CU0000006051.1.20X	CU0000006051.1.20X	CU0000006051.1.B582	CU0000006051.1.B582	0.99	CU0000006051.1.R282	CU0000006051.1.R282	RN00003682	pT2pN0pMX	NULL	Breast
CSRT103/303/503	22	B10	Female	54	Breast / Breast	Tumor	Adenocarcinoma of breast, ductal, recurrent	Nottingham G3: 8-9 points High combined grade (unfavorable)	IIA	0	0	90	5	5	0	CI0000016919	CI	CI0000016919	CI0000016919.4.4X	CI0000016919.4.4X	CI0000016919.4.20X	CI0000016919.4.20X	CI0000016919.4.B623	CI0000016919.4.B623	1.01	CI0000016919.4.R322	CI0000016919.4.R322	RN000035C5	pT2pN0pMX	NULL	Breast
CSRT103/303/503	23	B11	Female	57	Breast / Breast	Tumor	Adenocarcinoma of breast, ductal	Nottingham G3: 8-9 points High combined grade (unfavorable)	IIA	0	0	90	5	0	5	CU0000006155	CU	CU0000006155	CU0000006155.1.4X	CU0000006155.1.4X	CU0000006155.1.20X	CU0000006155.1.20X	CU0000006155.1.B582	CU0000006155.1.B582	1.07	CU0000006155.1.R283	CU0000006155.1.R283	RN00003684	pT2pN0pMX	NULL	Breast
CSRT103/303/503	24	B12	Female	52	Breast / Breast	Tumor	Adenocarcinoma of breast, ductal	Nottingham G3: 8-9 points High combined grade (unfavorable)	IIA	0	0	70	20	10	0	CU0000006735	CU	CU0000006735	CU0000006735.1.4X	CU0000006735.1.4X	CU0000006735.1.20X	CU0000006735.1.20X	CU0000006735.1.B582	CU0000006735.1.B582	0.8	CU0000006735.1.R283	CU0000006735.1.R283	RN00003685	pT1cpN1apMX	NULL	Breast
CSRT103/303/503	25	C1	Female	43	Breast / Breast	Tumor	Adenocarcinoma of breast, ductal	Nottingham G3: 8-9 points High combined grade (unfavorable)	IIA	0	0	80	10	10	0	CU0000011203	CU	CU0000011203	CU0000011203.1.4X	CU0000011203.1.4X	CU0000011203.1.20X	CU0000011203.1.20X	CU0000011203.1.B582	CU0000011203.1.B582	1.33	CU0000011203.1.R284	CU0000011203.1.R284	RN00003686	pT2pN0 (i-)pMX	NULL	Breast
CSRT103/303/503	26	C2	Female	51	Breast / Breast	Tumor	Adenocarcinoma of breast, ductal	Nottingham G3: 8-9 points High combined grade (unfavorable)	IIA	0	0	95	0	5	0	CI0000017028	CI	CI0000017028	CI0000017028.1.4X	CI0000017028.1.4X	CI0000017028.1.20X	CI0000017028.1.20X	CI0000017028.1.B583	CI0000017028.1.B583	0.62	CI0000017028.1.R285	CI0000017028.1.R285	RN00003687	pT2pN0pMX	NULL	Breast
CSRT103/303/503	27	C3	Female	48	Breast / Breast	Tumor	Adenocarcinoma of breast, ductal	Nottingham G3: 8-9 points High combined grade (unfavorable)	IIA	0	0	80	10	10	0	CU0000011195	CU	CU0000011195	CU0000011195.1.4X	CU0000011195.1.4X	CU0000011195.1.20X	CU0000011195.1.20X	CU0000011195.1.B583	CU0000011195.1.B583	0.9	CU0000011195.1.R286	CU0000011195.1.R286	RN00003689	pT2pNXpMX	NULL	Breast
CSRT103/303/503	28	C4	Not Sp	78	Breast / Breast	Tumor	Adenocarcinoma of breast, ductal	Nottingham G3: 8-9 points High combined grade (unfavorable)	IIA	0	0	85	10	0	5	CU0000014766	CU	CU0000014766	CU0000014766.1.4X	CU0000014766.1.4X	CU0000014766.1.20X	CU0000014766.1.20X	CU0000014766.1.B583	CU0000014766.1.B583	1.08	CU0000014766.1.R286	CU0000014766.1.R286	RN0000368A	pT2pN0pMX	NULL	Breast
CSRT103/303/503	29	C5	Female	56	Breast / Breast	Tumor	Adenocarcinoma of breast, ductal	NSABP Grade: Nuclear 3 of 3 & Histologic 3 of 3	IIB	1	0	85	2	10	2	CU0000001537	CU	CU0000001537	CU0000001537.1.4X	CU0000001537.1.4X	CU0000001537.1.20X	CU0000001537.1.20X	CU0000001537.1.B125	CU0000001537.1.B125	1.22	CU0000001537.1.R72	CU0000001537.1.R72	RN00003580	pT2pN1bpMX	NULL	Breast
CSRT103/303/503	30	C6	Female	50	Breast / Breast	Tumor	Adenocarcinoma of breast, ductal	NSABP Grade: Nuclear 3 of 3 & Histologic 3 of 3	IIB	0	0	85	10	3	2	CU0000000108	CU	CU0000000108	CU0000000108.3.4X	CU0000000108.3.4X	CU0000000108.3.20X	CU0000000108.3.20X	CU0000000108.3.B2	CU0000000108.3.B2	1.45	CU0000000108.3.R11	CU0000000108.3.R11	RN00003548	pT2pN1bipMX	NULL	Breast
CSRT103/303/503	31	C7	Female	33	Breast / Breast	Tumor	Adenocarcinoma of breast, ductal	Nottingham G3: 8-9 points High combined grade (unfavorable)	IIB	0	0	65	0	25	10	CI0000011365	CI	CI0000011365	CI0000011365.1.4X	CI0000011365.1.4X	CI0000011365.1.20X	CI0000011365.1.20X	CI0000011365.1.B644	CI0000011365.1.B644	1.4	CI0000011365.1.R342	CI0000011365.1.R342	RN000036C3	pT2pN1mipMX	NULL	Breast
CSRT103/303/503	32	C8	Female	49	Breast / Breast	Tumor	Adenocarcinoma of breast, lobular	Nottingham G2: 6-7 points Intermediate combined grade (moderately favorable)	IIIA	25	0	65	0	10	0	CI0000015181	CI	CI0000015181	CI0000015181.4.4X	CI0000015181.4.4X	CI0000015181.4.20X	CI0000015181.4.20X	CI0000015181.4.B628	CI0000015181.4.B628	1.51	CI0000015181.4.R326	CI0000015181.4.R326	RN000036A3	pT3pN1mipMX	NULL	Breast
CSRT103/303/503	33	C9	Female	34	Breast / Breast	Tumor	Adenocarcinoma of breast, ductal	Nottingham G3: 8-9 points High combined grade (unfavorable)	IIIA	0	0	40	58	0	2	CI0000006549	CI	CI0000006549	CI0000006549.1.4X	CI0000006549.1.4X	CI0000006549.1.20X	CI0000006549.1.20X	CI0000006549.1.B291	CI0000006549.1.B291	1.27	CI0000006549.1.R154	CI0000006549.1.R154	RN000035BF	pT3pN1apM0	NULL	Breast
CSRT103/303/503	34	C10	Female	72	Breast / Breast	Tumor	Adenocarcinoma of breast, ductal	Nottingham G2: 6-7 points Intermediate combined grade (moderately favorable)	IIIA	0	0	98	0	2	0	CU0000014078	CU	CU0000014078	CU0000014078.1.4X	CU0000014078.1.4X	CU0000014078.1.20X	CU0000014078.1.20X	CU0000014078.1.B499	CU0000014078.1.B499	1.61	CU0000014078.1.R238	CU0000014078.1.R238	RN00003641	pT3pN1apMX	NULL	Breast
CSRT103/303/503	35	C11	Female	85	Breast / Breast	Tumor	Adenocarcinoma of breast, ductal	NSABP Grade: Nuclear 3 of 3 & Histologic 2 of 3	IIIA	0	0	90	10	0	0	CU0000006774	CU	CU0000006774	CU0000006774.2.4X	CU0000006774.2.4X	CU0000006774.2.20X	CU0000006774.2.20X	CU0000006774.2.B584	CU0000006774.2.B584	1.08	CU0000006774.2.R285	CU0000006774.2.R285	RN00003688	pT2pN2apMX	NULL	Breast
CSRT103/303/503	36	C12	Female	63	Breast / Breast	Tumor	Adenocarcinoma of breast, ductal	Nottingham G2: 6-7 points Intermediate combined grade (moderately favorable)	IIIA	0	0	60	35	0	5	CI0000015628	CI	CI0000015628	CI0000015628.1.4X	CI0000015628.1.4X	CI0000015628.1.20X	CI0000015628.1.20X	CI0000015628.1.B627	CI0000015628.1.B627	1.64	CI0000015628.1.R326	CI0000015628.1.R326	RN0000369F	pT2pN2apMX	NULL	Breast
CSRT103/303/503	37	D1	Female	63	Breast / Lymph node	Tumor	Adenocarcinoma of breast, ductal	Nottingham G2: 6-7 points Intermediate combined grade (moderately favorable)	IIIA	5	0	85	0	0	10	CI0000013626	CI	CI0000013626	CI0000013626.1.4X	CI0000013626.1.4X	CI0000013626.1.20X	CI0000013626.1.20X	CI0000013626.1.B489	CI0000013626.1.B489	1.62	CI0000013626.1.R231	CI0000013626.1.R231	RN0000363D	pT1bpN2apMX	NULL	Breast
CSRT103/303/503	38	D2	Female	50	Breast / Breast	Tumor	Adenocarcinoma of breast, ductal	Nottingham G3: 8-9 points High combined grade (unfavorable)	IIIC	20	0	55	20	0	5	CI0000017650	CI	CI0000017650	CI0000017650.2.4X	CI0000017650.2.4X	CI0000017650.2.20X	CI0000017650.2.20X	CI0000017650.2.B627	CI0000017650.2.B627	1.58	CI0000017650.2.R326	CI0000017650.2.R326	RN000036A1	pT3pN3apMX	NULL	Breast
CSRT103/303/503	39	D3	Female	55	Breast / Breast	Tumor	Adenocarcinoma of breast, ductal	Nottingham G3: 8-9 points High combined grade (unfavorable)	IIIC	10	0	80	10	0	0	CI0000016835	CI	CI0000016835	CI0000016835.3.4X	CI0000016835.3.4X	CI0000016835.3.20X	CI0000016835.3.20X	CI0000016835.3.B627	CI0000016835.3.B627	1.53	CI0000016835.3.R326	CI0000016835.3.R326	RN000036A0	pT2pN3apMX	NULL	Breast
CSRT103/303/503	40	D4	Female	68	Breast / Breast	Tumor	Adenocarcinoma of breast, ductal	Nottingham G3: 8-9 points High combined grade (unfavorable)	IIIC	0	0	90	10	0	0	CI0000008722	CI	CI0000008722	CI0000008722.2.4X	CI0000008722.2.4X	CI0000008722.2.20X	CI0000008722.2.20X	CI0000008722.2.B411	CI0000008722.2.B411	1.21	CI0000008722.2.R203	CI0000008722.2.R203	RN000035FF	pT2pN3pMX	NULL	Breast
CSRT103/303/503	41	D5	Female	35	Cervix / Cervix	Normal	Adenomyosis of myometrium	NULL	Normal	100	0	0	0	0	0	CU0000000232	CU	CU0000000232	CU0000000232.3.4X	CU0000000232.3.4X	CU0000000232.3.20X	CU0000000232.3.20X	CU0000000232.3.B61	CU0000000232.3.B61	1.6	CU0000000232.3.R35	CU0000000232.3.R35	RN00003564	Not Reported	NULL	Breast
CSRT103/303/503	42	D6	Female	42	Cervix / Cervix	Normal	Endometrium, proliferative	NULL	Normal	100	0	0	0	0	0	CI0000000127	CI	CI0000000127	CI0000000127.3.4X	CI0000000127.3.4X	CI0000000127.3.20X	CI0000000127.3.20X	CI0000000127.3.B161	CI0000000127.3.B161	1.25	CI0000000127.3.R93	CI0000000127.3.R93	RN0000358B	Not Reported	NULL	Cervix
CSRT103/303/503	43	D7	Female	38	Cervix / Cervix	Normal	Prolapse of uterus	NULL	Normal	100	0	0	0	0	0	CU0000005488	CU	CU0000005488	CU0000005488.1.4X	CU0000005488.1.4X	CU0000005488.1.20X	CU0000005488.1.20X	CU0000005488.1.B164	CU0000005488.1.B164	1.22	CU0000005488.1.R97	CU0000005488.1.R97	RN00003592	Not Reported	NULL	Cervix
CSRT103/303/503	44	D8	Female	36	Cervix / Cervix	Normal	Endometriosis	NULL	Normal	100	0	0	0	0	0	CI0000006099	CI	CI0000006099	CI0000006099.1.4X	CI0000006099.1.4X	CI0000006099.1.20X	CI0000006099.1.20X	CI0000006099.1.B484	CI0000006099.1.B484	1.31	CI0000006099.1.R229	CI0000006099.1.R229	RN0000363A	Not Reported	NULL	Cervix
CSRT103/303/503	45	D9	Female	57	Cervix / Cervix	Tumor	Carcinoma of cervix, adenosquamous	FIGO G2: Moderately differentiated	IB	0	0	80	10	0	10	CI0000014929	CI	CI0000014929	CI0000014929.1.4X	CI0000014929.1.4X	CI0000014929.1.20X	CI0000014929.1.20X	CI0000014929.1.B622	CI0000014929.1.B622	1.37	CI0000014929.1.R321	CI0000014929.1.R321	RN0000369D	pT1bpN0pMX	NULL	Cervix
CSRT103/303/503	46	D10	Female	36	Cervix / Cervix	Tumor	Adenocarcinoma of cervix, endometrioid	FIGO G2: Moderately differentiated	IB1	0	0	60	35	0	5	CI0000000251	CI	CI0000000251	CI0000000251.1.4X	CI0000000251.1.4X	CI0000000251.1.20X	CI0000000251.1.20X	CI0000000251.1.B188	CI0000000251.1.B188	1.54	CI0000000251.1.R109	CI0000000251.1.R109	RN00003557	pT1b1pN0pMX	NULL	Cervix
CSRT103/303/503	47	D11	Female	37	Cervix / Cervix	Tumor	Carcinoma of cervix, squamous cell, large cell, non-keratinizing	Not Reported	IB2	0	0	75	20	5	0	CI0000005668	CI	CI0000005668	CI0000005668.2.4X	CI0000005668.2.4X	CI0000005668.2.20X	CI0000005668.2.20X	CI0000005668.2.B489	CI0000005668.2.B489	1.02	CI0000005668.2.R231	CI0000005668.2.R231	RN00003581	pT1b2pN0pMX	NULL	Cervix
CSRT103/303/503	48	D12	Female	40	Cervix / Cervix	Tumor	Carcinoma of cervix, squamous cell, large cell, non-keratinizing	Not Reported	IB2	0	0	80	18	0	2	CI0000008070	CI	CI0000008070	CI0000008070.2.4X	CI0000008070.2.4X	CI0000008070.2.20X	CI0000008070.2.20X	CI0000008070.2.B266	CI0000008070.2.B266	1.43	CI0000008070.2.R143	CI0000008070.2.R143	RN000035B5	pT1b2pN0pMX	NULL	Cervix
CSRT103/303/503	49	E1	Female	65	Cervix / Cervix	Tumor	Carcinoma of cervix, squamous cell, large cell, non-keratinizing	Not Reported	IIB	0	0	80	17	0	3	CU0000000338	CU	CU0000000338	CU0000000338.1.4X	CU0000000338.1.4X	CU0000000338.1.20X	CU0000000338.1.20X	CU0000000338.1.B161	CU0000000338.1.B161	1.44	CU0000000338.1.R91	CU0000000338.1.R91	RN0000358D	pT2bpN0pMX	NULL	Cervix
CSRT103/303/503	50	E2	Female	43	Cervix / Cervix	Tumor	Carcinoma of cervix, squamous cell, large cell, non-keratinizing	FIGO G3: Poorly differentiated	IIIB	0	0	90	10	0	0	CU0000000656	CU	CU0000000656	CU0000000656.2.4X	CU0000000656.2.4X	CU0000000656.2.20X	CU0000000656.2.20X	CU0000000656.2.B161	CU0000000656.2.B161	1.55	CU0000000656.2.R91	CU0000000656.2.R91	RN0000358E	pT1b2pN1pMX	NULL	Cervix
CSRT103/303/503	51	E3	Female	49	Cervix / Ovary	Tumor	Adenocarcinoma of cervix, metastatic	FIGO G2: Moderately differentiated	IV	0	0	85	14	0	1	CI0000007264	CI	CI0000007264	CI0000007264.1.4X	CI0000007264.1.4X	CI0000007264.1.20X	CI0000007264.1.20X	CI0000007264.1.B309	CI0000007264.1.B309	0.72	CI0000007264.1.R164	CI0000007264.1.R164	RN000035C7	pTXpN0pM1	NULL	Cervix
CSRT103/303/503	52	E4	Female	65	Cervix / Cervix	Tumor	Carcinoma of cervix, squamous cell	FIGO G3: Poorly differentiated	IVB	0	0	60	30	0	10	CU0000005927	CU	CU0000005927	CU0000005927.1.4X	CU0000005927.1.4X	CU0000005927.1.20X	CU0000005927.1.20X	CU0000005927.1.B165	CU0000005927.1.B165	1.21	CU0000005927.1.R96	CU0000005927.1.R96	RN00003594	pT2bpN0pM1	NULL	Cervix
CSRT103/303/503	53	E5	Female	46	Cervix / Cervix	Tumor	Carcinoma of cervix, squamous cell	AJCC G3: Poorly differentiated	Not Reported	0	0	45	50	0	5	CU0000006527	CU	CU0000006527	CU0000006527.2.4X	CU0000006527.2.4X	CU0000006527.2.20X	CU0000006527.2.20X	CU0000006527.2.B251	CU0000006527.2.B251	1.27	CU0000006527.2.R138	CU0000006527.2.R138	RN000035AF	Not Reported	NULL	Cervix
CSRT103/303/503	54	E6	Male	85	Colon: right / Colon: right	Normal	Adenocarcinoma of colon	AJCC G2: Moderately differentiated	Normal	100	0	0	0	0	0	CU0000005394	CU	CU0000005394	CU0000005394.1.4X	CU0000005394.1.4X	CU0000005394.1.20X	CU0000005394.1.20X	CU0000005394.1.B296	CU0000005394.1.B296	1.01	CU0000005394.1.R160	CU0000005394.1.R160	RN000035C1	pT2pN0pMX	NULL	Cervix
CSRT103/303/503	55	E7	Female	77	Colon: right / Colon: right	Normal	Adenocarcinoma of colon	AJCC G1: Well differentiated	Normal	100	0	0	0	0	0	CU0000005329	CU	CU0000005329	CU0000005329.1.4X	CU0000005329.1.4X	CU0000005329.1.20X	CU0000005329.1.20X	CU0000005329.1.B170	CU0000005329.1.B170	1.26	CU0000005329.1.R99	CU0000005329.1.R99	RN00003598	pT3pN2pMX	NULL	Colon
CSRT103/303/503	56	E8	Female	58	Colon: sigmoid / Colon: sigmoid	Normal	Adenocarcinoma of colon	AJCC G1: Well differentiated	Normal	100	0	0	0	0	0	CI0000015276	CI	CI0000015276	CI0000015276.1.4X	CI0000015276.1.4X	CI0000015276.1.20X	CI0000015276.1.20X	CI0000015276.1.B535	CI0000015276.1.B535	1.24	CI0000015276.1.R256	CI0000015276.1.R256	RN00003665	pT4pN0pMX	NULL	Colon
CSRT103/303/503	57	E9	Female	40	Colon / Colon	Normal	No evidence of malignancy	NULL	Normal	100	0	0	0	0	0	CI0000005046	CI	CI0000005046	CI0000005046.1.4X	CI0000005046.1.4X	CI0000005046.1.20X	CI0000005046.1.20X	CI0000005046.1.B200	CI0000005046.1.B200	1.09	CI0000005046.1.R114	CI0000005046.1.R114	RN0000354F	Not Reported	NULL	Colon
CSRT103/303/503	58	E10	Female	31	Colon / Colon	Normal	Crohns disease	NULL	Normal	100	0	0	0	0	0	CI0000007349	CI	CI0000007349	CI0000007349.1.4X	CI0000007349.1.4X	CI0000007349.1.20X	CI0000007349.1.20X	CI0000007349.1.B237	CI0000007349.1.B237	1.12	CI0000007349.1.R130	CI0000007349.1.R130	RN0000357E	Not Reported	NULL	Colon
CSRT103/303/503	59	E11	Female	45	Colon / Colon	Normal	Crohns disease	NULL	Normal	100	0	0	0	0	0	CI0000008737	CI	CI0000008737	CI0000008737.1.4X	CI0000008737.1.4X	CI0000008737.1.20X	CI0000008737.1.20X	CI0000008737.1.B336	CI0000008737.1.B336	1.18	CI0000008737.1.R173	CI0000008737.1.R173	RN000035CF	Not Reported	NULL	Colon
CSRT103/303/503	60	E12	Male	38	Colon / Colon	Normal	Crohns disease	NULL	Normal	100	0	0	0	0	0	CU0000012170	CU	CU0000012170	CU0000012170.2.4X	CU0000012170.2.4X	CU0000012170.2.20X	CU0000012170.2.20X	CU0000012170.2.B431	CU0000012170.2.B431	1.46	CU0000012170.2.R210	CU0000012170.2.R210	RN00003611	Not Reported	NULL	Colon
CSRT103/303/503	61	F1	Female	82	Colon: right / Colon: right	Tumor	Adenocarcinoma of colon	AJCC G1: Well differentiated	I	0	0	80	10	10	0	CU0000006638	CU	CU0000006638	CU0000006638.1.4X	CU0000006638.1.4X	CU0000006638.1.20X	CU0000006638.1.20X	CU0000006638.1.B382	CU0000006638.1.B382	1.4	CU0000006638.1.R193	CU0000006638.1.R193	RN000035E3	pT2pN1pMX	NULL	Colon
CSRT103/303/503	62	F2	Female	70	Colon: transverse / Colon: transverse	Tumor	Adenocarcinoma of colon	AJCC G2: Moderately differentiated	IIA	0	0	75	10	0	15	CI0000006679	CI	CI0000006679	CI0000006679.1.4X	CI0000006679.1.4X	CI0000006679.1.20X	CI0000006679.1.20X	CI0000006679.1.B363	CI0000006679.1.B363	1.76	CI0000006679.1.R187	CI0000006679.1.R187	RN000035D8	pT3pN0pMX	NULL	Colon
CSRT103/303/503	63	F3	Male	74	Colon: transverse / Colon: transverse	Tumor	Adenocarcinoma of colon, mucinous	AJCC G2: Moderately differentiated	IIA	0	0	80	10	10	0	CU0000006781	CU	CU0000006781	CU0000006781.1.4X	CU0000006781.1.4X	CU0000006781.1.20X	CU0000006781.1.20X	CU0000006781.1.B514	CU0000006781.1.B514	1.44	CU0000006781.1.R246	CU0000006781.1.R246	RN0000364F	pT3pN0pMX	NULL	Colon
CSRT103/303/503	64	F4	Female	63	Colon / Colon	Tumor	Adenocarcinoma of colon	AJCC G4: Undifferentiated	IIA	0	0	80	20	0	0	CU0000005708	CU	CU0000005708	CU0000005708.1.4X	CU0000005708.1.4X	CU0000005708.1.20X	CU0000005708.1.20X	CU0000005708.1.B319	CU0000005708.1.B319	1.65	CU0000005708.1.R168	CU0000005708.1.R168	RN00003556	pT3pN0pMX	NULL	Colon
CSRT103/303/503	65	F5	Male	75	Colon: rectosigmoid / Colon: rectosigmoid	Tumor	Adenocarcinoma of colon	AJCC G1: Well differentiated	IIB	5	0	80	5	0	10	CU0000006598	CU	CU0000006598	CU0000006598.1.4X	CU0000006598.1.4X	CU0000006598.1.20X	CU0000006598.1.20X	CU0000006598.1.B382	CU0000006598.1.B382	1.47	CU0000006598.1.R193	CU0000006598.1.R193	RN000035E2	pT4pN0pMX	NULL	Colon
CSRT103/303/503	66	F6	Female	80	Colon: sigmoid / Colon: sigmoid	Tumor	Adenocarcinoma of colon	AJCC G1: Well differentiated	III	0	0	80	20	0	0	CU0000005347	CU	CU0000005347	CU0000005347.1.4X	CU0000005347.1.4X	CU0000005347.1.20X	CU0000005347.1.20X	CU0000005347.1.B144	CU0000005347.1.B144	1.32	CU0000005347.1.R81	CU0000005347.1.R81	RN00003584	pT1pN1pMX	NULL	Colon
CSRT103/303/503	67	F7	Female	82	Colon: sigmoid / Colon: sigmoid	Tumor	Adenocarcinoma of colon	AJCC G3: Poorly differentiated	IIIB	15	0	75	10	0	0	CU0000011129	CU	CU0000011129	CU0000011129.2.4X	CU0000011129.2.4X	CU0000011129.2.20X	CU0000011129.2.20X	CU0000011129.2.B599	CU0000011129.2.B599	1.71	CU0000011129.2.R295	CU0000011129.2.R295	RN0000368D	pT4pN1pMX	NULL	Colon
CSRT103/303/503	68	F8	Male	63	Colon: rectosigmoid / Colon: rectosigmoid	Tumor	Adenocarcinoma of colon	AJCC G1: Well differentiated	IIIC	0	0	80	15	0	5	CU0000014739	CU	CU0000014739	CU0000014739.1.4X	CU0000014739.1.4X	CU0000014739.1.20X	CU0000014739.1.20X	CU0000014739.1.B595	CU0000014739.1.B595	1.89	CU0000014739.1.R292	CU0000014739.1.R292	RN0000368C	pT3pN2pMX	NULL	Colon
CSRT103/303/503	69	F9	Male	54	Colon: sigmoid / Colon: sigmoid	Tumor	Adenocarcinoma of colon	AJCC G2: Moderately differentiated	IIIC	0	0	60	35	0	5	CU0000010998	CU	CU0000010998	CU0000010998.1.4X	CU0000010998.1.4X	CU0000010998.1.20X	CU0000010998.1.20X	CU0000010998.1.B406	CU0000010998.1.B406	1.29	CU0000010998.1.R200	CU0000010998.1.R200	RN000035F3	pT4pN2pMX	NULL	Colon
CSRT103/303/503	70	F10	Male	51	Colon: right / Colon: right	Tumor	Adenocarcinoma of colon	AJCC G2: Moderately differentiated	IV	5	0	80	10	0	5	CU0000006839	CU	CU0000006839	CU0000006839.1.4X	CU0000006839.1.4X	CU0000006839.1.20X	CU0000006839.1.20X	CU0000006839.1.B383	CU0000006839.1.B383	1.43	CU0000006839.1.R193	CU0000006839.1.R193	RN000035E4	pT3pN2pM1	NULL	Colon
CSRT103/303/503	71	F11	Female	68	Colon: right / Colon: right	Tumor	Adenoma of colon	Not Reported	Not Reported	0	0	85	15	0	0	CU0000005636	CU	CU0000005636	CU0000005636.3.4X	CU0000005636.3.4X	CU0000005636.3.20X	CU0000005636.3.20X	CU0000005636.3.B585	CU0000005636.3.B585	2.02	CU0000005636.3.R280	CU0000005636.3.R280	RN0000367F	Not Reported	NULL	Colon
CSRT103/303/503	72	F12	Male	29	Colon / Colon	Tumor	Polyposis of colon, adenomatous	Not Reported	Not Reported	10	0	70	20	0	0	CU0000005417	CU	CU0000005417	CU0000005417.1.4X	CU0000005417.1.4X	CU0000005417.1.20X	CU0000005417.1.20X	CU0000005417.1.B506	CU0000005417.1.B506	1.75	CU0000005417.1.R242	CU0000005417.1.R242	RN00003648	Not Reported	NULL	Colon
CSRT103/303/503	73	G1	Male	71	Colon / Colon	Tumor	Adenoma of colon	Not Reported	Not Reported	0	0	85	15	0	0	CU0000005685	CU	CU0000005685	CU0000005685.1.4X	CU0000005685.1.4X	CU0000005685.1.20X	CU0000005685.1.20X	CU0000005685.1.B319	CU0000005685.1.B319	1.85	CU0000005685.1.R168	CU0000005685.1.R168	RN00003555	Not Reported	NULL	Colon
CSRT103/303/503	74	G2	Female	42	Endometrium / Endometrium	Normal	Endometriosis	Not Applicable	Normal	100	0	0	0	0	0	CI0000000269	CI	CI0000000269	CI0000000269.1.4X	CI0000000269.1.4X	CI0000000269.1.20X	CI0000000269.1.20X	CI0000000269.1.B517	CI0000000269.1.B517	1.34	CI0000000269.1.R249	CI0000000269.1.R249	RN000031C7	Not Applicable	NULL	Colon
CSRT103/303/503	75	G3	Female	43	Endometrium / Endometrium	Normal	Leiomyoma of myometrium	Not Applicable	Normal	100	0	0	0	0	0	CU0000005762	CU	CU0000005762	CU0000005762.1.4X	CU0000005762.1.4X	CU0000005762.1.20X	CU0000005762.1.20X	CU0000005762.1.B382	CU0000005762.1.B382	1.34	CU0000005762.1.R193	CU0000005762.1.R193	RN000031CC	Not Applicable	NULL	Endometrium
CSRT103/303/503	76	G4	Female	76	Endometrium / Uterus	Tumor	Adenocarcinoma of endometrium, endometrioid	FIGO G3: Poorly differentiated	IB	0	0	95	0	5	0	CU0000000736	CU	CU0000000736	CU0000000736.1.4X	CU0000000736.1.4X	CU0000000736.1.20X	CU0000000736.1.20X	CU0000000736.1.B45	CU0000000736.1.B45	1.6	CU0000000736.1.R13	CU0000000736.1.R13	RN00003560	pT1bpN0pMX	NULL	Endometrium
CSRT103/303/503	77	G5	Female	56	Endometrium / Uterus	Tumor	Adenocarcinoma of endometrium, endometrioid	FIGO G1: Well differentiated	IB	0	0	95	5	0	0	CU0000001160	CU	CU0000001160	CU0000001160.2.4X	CU0000001160.2.4X	CU0000001160.2.20X	CU0000001160.2.20X	CU0000001160.2.B81	CU0000001160.2.B81	1.01	CU0000001160.2.R51	CU0000001160.2.R51	RN00003574	pT1bpNXpMX	NULL	Endometrium
CSRT103/303/503	78	G6	Female	70	Endometrium / Uterus	Tumor	Adenocarcinoma of endometrium, endometrioid	FIGO G2: Moderately differentiated	IC	0	0	95	5	0	0	CU0000000010	CU	CU0000000010	CU0000000010.1.4X	CU0000000010.1.4X	CU0000000010.1.20X	CU0000000010.1.20X	CU0000000010.1.B4	CU0000000010.1.B4	1.68	CU0000000010.1.R7	CU0000000010.1.R7	RN0000354C	pT1cpN0pMX	NULL	Endometrium
CSRT103/303/503	79	G7	Female	77	Endometrium / Uterus	Tumor	Adenocarcinoma of endometrium, endometrioid	FIGO G2: Moderately differentiated	IC	0	0	95	5	0	0	CI0000005975	CI	CI0000005975	CI0000005975.1.4X	CI0000005975.1.4X	CI0000005975.1.20X	CI0000005975.1.20X	CI0000005975.1.B182	CI0000005975.1.B182	1.67	CI0000005975.1.R103	CI0000005975.1.R103	RN00003551	pT1cpN0pMX	NULL	Endometrium
CSRT103/303/503	80	G8	Female	57	Endometrium / Uterus	Tumor	Adenocarcinoma of endometrium, endometrioid, squamous features	FIGO G2: Moderately differentiated	IC	0	0	80	20	0	0	CI0000006706	CI	CI0000006706	CI0000006706.1.4X	CI0000006706.1.4X	CI0000006706.1.20X	CI0000006706.1.20X	CI0000006706.1.B642	CI0000006706.1.B642	1.03	CI0000006706.1.R340	CI0000006706.1.R340	RN000036BA	pT1cpN0pMX	NULL	Endometrium
CSRT103/303/503	81	G9	Female	87	Endometrium / Uterus	Tumor	Adenocarcinoma of endometrium, serous	FIGO G3: Poorly differentiated	IIA	0	0	95	5	0	0	CU0000009365	CU	CU0000009365	CU0000009365.1.4X	CU0000009365.1.4X	CU0000009365.1.20X	CU0000009365.1.20X	CU0000009365.1.B642	CU0000009365.1.B642	1.29	CU0000009365.1.R340	CU0000009365.1.R340	RN000036C1	pT2apNXpMX	NULL	Endometrium
CSRT103/303/503	82	G10	Female	62	Endometrium / Uterus	Tumor	Adenocarcinoma of endometrium, endometrioid	FIGO G3: Poorly differentiated	IIB	0	0	90	7	0	3	CI0000000066	CI	CI0000000066	CI0000000066.3.4X	CI0000000066.3.4X	CI0000000066.3.20X	CI0000000066.3.20X	CI0000000066.3.B80	CI0000000066.3.B80	1.41	CI0000000066.3.R53	CI0000000066.3.R53	RN00003570	pT2bpN0pMX	NULL	Endometrium
CSRT103/303/503	83	G11	Female	68	Endometrium / Uterus	Tumor	Adenocarcinoma of endometrium, papillary serous	FIGO G3: Poorly differentiated	IIB	20	0	60	20	0	0	CI0000008051	CI	CI0000008051	CI0000008051.1.4X	CI0000008051.1.4X	CI0000008051.1.20X	CI0000008051.1.20X	CI0000008051.1.B642	CI0000008051.1.B642	1.05	CI0000008051.1.R340	CI0000008051.1.R340	RN000036BB	pT2bpNXpMX	NULL	Endometrium
CSRT103/303/503	84	G12	Female	58	Endometrium / Uterus	Tumor	Adenocarcinoma of endometrium, endometrioid	FIGO G2: Moderately differentiated	IIB	20	0	60	20	0	0	CI0000010768	CI	CI0000010768	CI0000010768.1.4X	CI0000010768.1.4X	CI0000010768.1.20X	CI0000010768.1.20X	CI0000010768.1.B642	CI0000010768.1.B642	1.34	CI0000010768.1.R340	CI0000010768.1.R340	RN000036BE	pT2bpN0pMX	NULL	Endometrium
CSRT103/303/503	85	H1	Female	79	Endometrium / Uterus	Tumor	Adenocarcinoma of endometrium, endometrioid	FIGO G3: Poorly differentiated	IIIA	0	0	60	20	0	20	CI0000005017	CI	CI0000005017	CI0000005017.1.4X	CI0000005017.1.4X	CI0000005017.1.20X	CI0000005017.1.20X	CI0000005017.1.B622	CI0000005017.1.B622	1.15	CI0000005017.1.R321	CI0000005017.1.R321	RN0000369A	pT3apN0pMX	NULL	Endometrium
CSRT103/303/503	86	H2	Female	65	Endometrium / Uterus	Tumor	Carcinoma of endometrium, adenosquamous	FIGO G3: Poorly differentiated	IIIC	0	0	98	2	0	0	CU0000000090	CU	CU0000000090	CU0000000090.2.4X	CU0000000090.2.4X	CU0000000090.2.20X	CU0000000090.2.20X	CU0000000090.2.B31	CU0000000090.2.B31	1.91	CU0000000090.2.R5	CU0000000090.2.R5	RN00003549	pT1apN1pMX	NULL	Endometrium
CSRT103/303/503	87	H3	Female	78	Endometrium / Uterus	Tumor	Adenocarcinoma of endometrium, serous	FIGO G3: Poorly differentiated	IIIC	0	0	90	5	0	5	CI0000009536	CI	CI0000009536	CI0000009536.1.4X	CI0000009536.1.4X	CI0000009536.1.20X	CI0000009536.1.20X	CI0000009536.1.B642	CI0000009536.1.B642	1.11	CI0000009536.1.R340	CI0000009536.1.R340	RN000036BD	pT3apN1pMX	NULL	Endometrium
CSRT103/303/503	88	H4	Female	81	Endometrium / Uterus	Tumor	Adenocarcinoma of endometrium, endometrioid	FIGO G2: Moderately differentiated	IIIC	0	0	60	20	20	0	CU0000001281	CU	CU0000001281	CU0000001281.1.4X	CU0000001281.1.4X	CU0000001281.1.20X	CU0000001281.1.20X	CU0000001281.1.B642	CU0000001281.1.B642	1.28	CU0000001281.1.R340	CU0000001281.1.R340	RN000036BF	pT3apN1pMX	NULL	Endometrium
CSRT103/303/503	89	H5	Female	53	Endometrium / Uterus	Tumor	Adenocarcinoma of endometrium, endometrioid	FIGO G3: Poorly differentiated	IIIC	5	0	65	20	0	10	CI0000008600	CI	CI0000008600	CI0000008600.1.4X	CI0000008600.1.4X	CI0000008600.1.20X	CI0000008600.1.20X	CI0000008600.1.B642	CI0000008600.1.B642	1.29	CI0000008600.1.R340	CI0000008600.1.R340	RN000036BC	pT1bpN1pMX	NULL	Endometrium
CSRT103/303/503	90	H6	Female	46	Endometrium / Uterus	Tumor	Adenocarcinoma of endometrium, endometrioid	FIGO G2: Moderately differentiated	IV	0	0	80	10	10	0	CU0000006131	CU	CU0000006131	CU0000006131.1.4X	CU0000006131.1.4X	CU0000006131.1.20X	CU0000006131.1.20X	CU0000006131.1.B642	CU0000006131.1.B642	0.8	CU0000006131.1.R340	CU0000006131.1.R340	RN000036C0	pT1cpNXpM1	NULL	Endometrium
CSRT103/303/503	91	H7	Male	73	Esophagus / Esophagus	Normal	Adenocarcinoma of gastroesophageal junction	AJCC G3: Poorly differentiated	Normal	100	0	0	0	0	0	CI0000012691	CI	CI0000012691	CI0000012691.1.4X	CI0000012691.1.4X	CI0000012691.1.20X	CI0000012691.1.20X	CI0000012691.1.B489	CI0000012691.1.B489	1.73	CI0000012691.1.R231	CI0000012691.1.R231	RN0000363C	pT1pN0pMX	NULL	Endometrium
CSRT103/303/503	92	H8	Male	53	Esophagus / Esophagus	Normal	Adenocarcinoma of gastroesophageal junction	AJCC G1: Well differentiated	Normal	100	0	0	0	0	0	CU0000011182	CU	CU0000011182	CU0000011182.1.4X	CU0000011182.1.4X	CU0000011182.1.20X	CU0000011182.1.20X	CU0000011182.1.B520	CU0000011182.1.B520	1.6	CU0000011182.1.R250	CU0000011182.1.R250	RN0000365F	pT1pN0pMX	NULL	Esophagus
CSRT103/303/503	93	H9	Female	66	Esophagus / Esophagus	Normal	Adenocarcinoma of esophagus	AJCC G3: Poorly differentiated	Normal	100	0	0	0	0	0	CI0000012663	CI	CI0000012663	CI0000012663.2.4X	CI0000012663.2.4X	CI0000012663.2.20X	CI0000012663.2.20X	CI0000012663.2.B519	CI0000012663.2.B519	1.55	CI0000012663.2.R250	CI0000012663.2.R250	RN0000364C	pT1pN1pMX	NULL	Esophagus
CSRT103/303/503	94	H10	Male	60	Esophagus / Esophagus	Tumor	Adenocarcinoma of esophagus	Not Reported	I	0	0	75	5	5	15	CI0000013454	CI	CI0000013454	CI0000013454.1.4X	CI0000013454.1.4X	CI0000013454.1.20X	CI0000013454.1.20X	CI0000013454.1.B430	CI0000013454.1.B430	1.68	CI0000013454.1.R210	CI0000013454.1.R210	RN000035E7	pT1pN0pMX	NULL	Esophagus
CSRT103/303/503	95	H11	Male	67	Esophagus / Esophagus	Tumor	Adenocarcinoma of esophagus	AJCC G1: Well differentiated	I	0	0	90	0	5	5	CI0000010840	CI	CI0000010840	CI0000010840.1.4X	CI0000010840.1.4X	CI0000010840.1.20X	CI0000010840.1.20X	CI0000010840.1.B488	CI0000010840.1.B488	1.44	CI0000010840.1.R231	CI0000010840.1.R231	RN0000361A	pT1pN0pMX	NULL	Esophagus
CSRT103/303/503	96	H12	Male	52	Esophagus / Esophagus	Tumor	Adenocarcinoma of esophagus	AJCC G2: Moderately differentiated	I	0	0	80	10	0	10	CI0000017545	CI	CI0000017545	CI0000017545.1.4X	CI0000017545.1.4X	CI0000017545.1.20X	CI0000017545.1.20X	CI0000017545.1.B576	CI0000017545.1.B576	1.67	CI0000017545.1.R276	CI0000017545.1.R276	RN0000367B	pT1pN0pMX	NULL	Esophagus

## Sheet: Plate-2
sku	well	Well position	gender	age	tissue	appearance	diagnosis	tumorgrade	stage	normal	lesion	tumor	hypercellular_stroma	hypocellular_stroma	necrosis	Field17	Field18	report	Field20	tissue_image4	Field22	tissue_image20	Field24	Electropherogram	bioanalyser_ration	Field27	rtpcr	sample_id	tnm	verification	disease
CSRT103/303/503	1	A1	Male	61	Esophagus / Esophagus	Tumor	Adenocarcinoma of esophagus	AJCC G3: Poorly differentiated	I	0	0	90	0	10	0	CI0000019170	CI	CI0000019170	CI0000019170.1.4X	CI0000019170.1.4X	CI0000019170.1.20X	CI0000019170.1.20X	CI0000019170.1.B635	CI0000019170.1.B635	1.53	CI0000019170.1.R334	CI0000019170.1.R334	RN000036A4	pT1pN0pMX	NULL	Esophagus
CSRT103/303/503	2	A2	Male	76	Esophagus / Esophagus	Tumor	Adenocarcinoma of esophagus	AJCC G2: Moderately differentiated	I	0	0	95	0	5	0	CI0000022340	CI	CI0000022340	CI0000022340.1.4X	CI0000022340.1.4X	CI0000022340.1.20X	CI0000022340.1.20X	CI0000022340.1.B635	CI0000022340.1.B635	1.15	CI0000022340.1.R334	CI0000022340.1.R334	RN000036A5	pT1pN0pMX	NULL	Esophagus
CSRT103/303/503	3	A3	Male	70	Esophagus / Esophagus	Tumor	Adenocarcinoma of esophagus	AJCC G1: Well differentiated	I	15	0	75	10	0	0	CI0000006092	CI	CI0000006092	CI0000006092.1.4X	CI0000006092.1.4X	CI0000006092.1.20X	CI0000006092.1.20X	CI0000006092.1.B164	CI0000006092.1.B164	1.37	CI0000006092.1.R96	CI0000006092.1.R96	RN00003590	pT1bpN0pMX	NULL	Esophagus
CSRT103/303/503	4	A4	Male	73	Esophagus / Esophagus	Tumor	Carcinoma of esophagus, squamous cell	AJCC G1: Well differentiated	IIA	0	0	80	15	0	5	CI0000015617	CI	CI0000015617	CI0000015617.1.4X	CI0000015617.1.4X	CI0000015617.1.20X	CI0000015617.1.20X	CI0000015617.1.B576	CI0000015617.1.B576	1.51	CI0000015617.1.R276	CI0000015617.1.R276	RN0000367A	pT3pN0pMX	NULL	Esophagus
CSRT103/303/503	5	A5	Male	76	Esophagus / Esophagus	Tumor	Adenocarcinoma of esophagus	AJCC G2: Moderately differentiated	IIA	0	0	80	10	0	10	CU0000016125	CU	CU0000016125	CU0000016125.1.4X	CU0000016125.1.4X	CU0000016125.1.20X	CU0000016125.1.20X	CU0000016125.1.B577	CU0000016125.1.B577	1.72	CU0000016125.1.R276	CU0000016125.1.R276	RN0000367D	pT2pN0pMX	NULL	Esophagus
CSRT103/303/503	6	A6	Female	66	Esophagus / Esophagus	Tumor	Adenocarcinoma of esophagus	AJCC G3: Poorly differentiated	IIB	0	0	85	15	0	0	CI0000012663	CI	CI0000012663	CI0000012663.1.4X	CI0000012663.1.4X	CI0000012663.1.20X	CI0000012663.1.20X	CI0000012663.1.B512	CI0000012663.1.B512	1.6	CI0000012663.1.R248	CI0000012663.1.R248	RN0000365D	pT1pN1pMX	NULL	Esophagus
CSRT103/303/503	7	A7	Female	60	Esophagus / Esophagus	Tumor	Carcinoma of esophagus, squamous cell	AJCC G2: Moderately differentiated	III	0	0	60	30	0	10	CU0000005538	CU	CU0000005538	CU0000005538.1.4X	CU0000005538.1.4X	CU0000005538.1.20X	CU0000005538.1.20X	CU0000005538.1.B163	CU0000005538.1.B163	1.31	CU0000005538.1.R97	CU0000005538.1.R97	RN0000358F	pT3pN1pMX	NULL	Esophagus
CSRT103/303/503	8	A8	Male	83	Esophagus / Esophagus	Tumor	Adenocarcinoma of esophagus	AJCC G3: Poorly differentiated	III	0	0	40	20	0	40	CI0000015646	CI	CI0000015646	CI0000015646.3.4X	CI0000015646.3.4X	CI0000015646.3.20X	CI0000015646.3.20X	CI0000015646.3.B578	CI0000015646.3.B578	1.34	CI0000015646.3.R278	CI0000015646.3.R278	RN000035B9	pT3pN1pMX	NULL	Esophagus
CSRT103/303/503	9	A9	Male	71	Esophagus / Esophagus	Tumor	Adenocarcinoma of esophagus	AJCC G3: Poorly differentiated	III	0	0	60	35	5	0	CU0000001481	CU	CU0000001481	CU0000001481.2.4X	CU0000001481.2.4X	CU0000001481.2.20X	CU0000001481.2.20X	CU0000001481.2.B420	CU0000001481.2.B420	1.22	CU0000001481.2.R207	CU0000001481.2.R207	RN0000360A	pT3pN1pMX	NULL	Esophagus
CSRT103/303/503	10	A10	Male	58	Esophagus / Esophagus	Tumor	Adenocarcinoma of esophagus	AJCC G2: Moderately differentiated	III	0	0	70	20	10	0	CI0000012478	CI	CI0000012478	CI0000012478.1.4X	CI0000012478.1.4X	CI0000012478.1.20X	CI0000012478.1.20X	CI0000012478.1.B511	CI0000012478.1.B511	1.42	CI0000012478.1.R248	CI0000012478.1.R248	RN0000364B	pT3pN1pMX	NULL	Esophagus
CSRT103/303/503	11	A11	Male	64	Esophagus / Esophagus	Tumor	Carcinoma of esophagus, squamous cell	AJCC G2: Moderately differentiated	III	0	0	60	10	20	10	CU0000006780	CU	CU0000006780	CU0000006780.1.4X	CU0000006780.1.4X	CU0000006780.1.20X	CU0000006780.1.20X	CU0000006780.1.B512	CU0000006780.1.B512	1.57	CU0000006780.1.R248	CU0000006780.1.R248	RN0000364E	pT3pN1pMX	NULL	Esophagus
CSRT103/303/503	12	A12	Male	79	Esophagus / Stomach	Tumor	Carcinoma of esophagus, squamous cell	AJCC G2: Moderately differentiated	III	0	0	70	20	0	10	CU0000011781	CU	CU0000011781	CU0000011781.1.4X	CU0000011781.1.4X	CU0000011781.1.20X	CU0000011781.1.20X	CU0000011781.1.B577	CU0000011781.1.B577	2.03	CU0000011781.1.R276	CU0000011781.1.R276	RN0000367C	pT3pN1pMX	NULL	Esophagus
CSRT103/303/503	13	B1	Male	54	Esophagus / Adrenal gland	Tumor	Adenocarcinoma of esophagus, metastatic	AJCC G2: Moderately differentiated	IV	0	0	60	0	35	5	CI0000009613	CI	CI0000009613	CI0000009613.1.4X	CI0000009613.1.4X	CI0000009613.1.20X	CI0000009613.1.20X	CI0000009613.1.B519	CI0000009613.1.B519	1.44	CI0000009613.1.R250	CI0000009613.1.R250	RN0000365C	pTXpNXpM1	NULL	Esophagus
CSRT103/303/503	14	B2	Male	72	Esophagus / Lung	Tumor	Adenocarcinoma, metastatic, consistent with esophagus primary	AJCC G2: Moderately differentiated	IV	0	0	75	15	5	5	CI0000000138	CI	CI0000000138	CI0000000138.2.4X	CI0000000138.2.4X	CI0000000138.2.20X	CI0000000138.2.20X	CI0000000138.2.B301	CI0000000138.2.B301	1.22	CI0000000138.2.R161	CI0000000138.2.R161	RN000035C4	pTXpNXpM1	NULL	Esophagus
CSRT103/303/503	15	B3	Male	56	Gastroesophageal junction / Esophagus	Tumor	Adenocarcinoma of gastroesophageal junction	Not Reported	I	0	0	65	10	20	5	CI0000005086	CI	CI0000005086	CI0000005086.3.4X	CI0000005086.3.4X	CI0000005086.3.20X	CI0000005086.3.20X	CI0000005086.3.B578	CI0000005086.3.B578	1.61	CI0000005086.3.R278	CI0000005086.3.R278	RN00003595	pT1pN0pMX	NULL	Esophagus
CSRT103/303/503	16	B4	Male	82	Gastroesophageal junction / Esophagus	Tumor	Adenocarcinoma of gastroesophageal junction	AJCC G2: Moderately differentiated	IIA	0	0	80	10	0	10	CI0000006887	CI	CI0000006887	CI0000006887.1.4X	CI0000006887.1.4X	CI0000006887.1.20X	CI0000006887.1.20X	CI0000006887.1.B164	CI0000006887.1.B164	1.49	CI0000006887.1.R96	CI0000006887.1.R96	RN00003591	pT2pN0pMX	NULL	Gastroesophageal
CSRT103/303/503	17	B5	Male	73	Gastroesophageal junction / Esophagus	Tumor	Adenocarcinoma of gastroesophageal junction	AJCC G3: Poorly differentiated	III	0	0	95	3	0	2	CU0000005137	CU	CU0000005137	CU0000005137.2.4X	CU0000005137.2.4X	CU0000005137.2.20X	CU0000005137.2.20X	CU0000005137.2.B420	CU0000005137.2.B420	1.38	CU0000005137.2.R207	CU0000005137.2.R207	RN0000360B	pT3pN1pMX	NULL	Gastroesophageal
CSRT103/303/503	18	B6	Male	60	Kidney / Kidney	Normal	Carcinoma of kidney, renal cell, clear cell	Fuhrman G2: Nuclei slightly irregular	Normal	100	0	0	0	0	0	CU0000006823	CU	CU0000006823	CU0000006823.2.4X	CU0000006823.2.4X	CU0000006823.2.20X	CU0000006823.2.20X	CU0000006823.2.B445	CU0000006823.2.B445	1.21	CU0000006823.2.R213	CU0000006823.2.R213	RN0000361C	pT1bpNXpMX	NULL	Gastroesophageal
CSRT103/303/503	19	B7	Male	71	Kidney / Kidney	Normal	Carcinoma of kidney, renal cell, clear cell	Fuhrman G4: Nuclei bizarre and multilobated	Normal	100	0	0	0	0	0	CU0000006090	CU	CU0000006090	CU0000006090.2.4X	CU0000006090.2.4X	CU0000006090.2.20X	CU0000006090.2.20X	CU0000006090.2.B447	CU0000006090.2.B447	1.29	CU0000006090.2.R214	CU0000006090.2.R214	RN0000361E	pT1pN0pMX	NULL	Kidney
CSRT103/303/503	20	B8	Male	53	Kidney / Kidney	Normal	Carcinoma of renal pelvis, transitional cell	AJCC G3: Poorly differentiated	Normal	100	0	0	0	0	0	CI0000008274	CI	CI0000008274	CI0000008274.2.4X	CI0000008274.2.4X	CI0000008274.2.20X	CI0000008274.2.20X	CI0000008274.2.B369	CI0000008274.2.B369	1.45	CI0000008274.2.R188	CI0000008274.2.R188	RN000035D7	pT3pN0pMX	NULL	Kidney
CSRT103/303/503	21	B9	Male	77	Kidney / Kidney	Normal	Carcinoma of kidney, renal cell, clear cell	Fuhrman G3: Nuclei very irregular	Normal	100	0	0	0	0	0	CI0000005877	CI	CI0000005877	CI0000005877.2.4X	CI0000005877.2.4X	CI0000005877.2.20X	CI0000005877.2.20X	CI0000005877.2.B413	CI0000005877.2.B413	1.28	CI0000005877.2.R205	CI0000005877.2.R205	RN00003602	pT3apN0pMX	NULL	Kidney
CSRT103/303/503	22	B10	Female	80	Kidney / Kidney	Normal	Carcinoma of kidney, renal cell, clear cell	Fuhrman G3: Nuclei very irregular	Normal	100	0	0	0	0	0	CU0000012830	CU	CU0000012830	CU0000012830.2.4X	CU0000012830.2.4X	CU0000012830.2.20X	CU0000012830.2.20X	CU0000012830.2.B447	CU0000012830.2.B447	1.17	CU0000012830.2.R214	CU0000012830.2.R214	RN00003620	pT3apNXpMX	NULL	Kidney
CSRT103/303/503	23	B11	Female	46	Kidney / Kidney	Tumor	Carcinoma of kidney, renal cell, clear and granular cell	Fuhrman G4: Nuclei bizarre and multilobated	I	0	0	70	10	20	0	CU0000001979	CU	CU0000001979	CU0000001979.3.4X	CU0000001979.3.4X	CU0000001979.3.20X	CU0000001979.3.20X	CU0000001979.3.B415	CU0000001979.3.B415	0.9	CU0000001979.3.R205	CU0000001979.3.R205	RN00003605	pT1pNXpMX	NULL	Kidney
CSRT103/303/503	24	B12	Female	59	Kidney / Kidney	Tumor	Carcinoma of kidney, renal cell, papillary	Fuhrman G2: Nuclei slightly irregular	I	0	0	60	0	40	0	CU0000006869	CU	CU0000006869	CU0000006869.1.4X	CU0000006869.1.4X	CU0000006869.1.20X	CU0000006869.1.20X	CU0000006869.1.B441	CU0000006869.1.B441	1.35	CU0000006869.1.R213	CU0000006869.1.R213	RN0000361D	pT1apNXpMX	NULL	Kidney
CSRT103/303/503	25	C1	Male	43	Kidney / Kidney	Tumor	Carcinoma of kidney, renal cell, papillary	Fuhrman G2: Nuclei slightly irregular	I	0	0	75	0	10	15	CU0000006757	CU	CU0000006757	CU0000006757.1.4X	CU0000006757.1.4X	CU0000006757.1.20X	CU0000006757.1.20X	CU0000006757.1.B443	CU0000006757.1.B443	1.32	CU0000006757.1.R214	CU0000006757.1.R214	RN0000361F	pT1bpNXpMX	NULL	Kidney
CSRT103/303/503	26	C2	Female	62	Kidney / Kidney	Tumor	Carcinoma of kidney, renal cell, chromophil	Fuhrman G2: Nuclei slightly irregular	I	0	0	60	35	5	0	CU0000006835	CU	CU0000006835	CU0000006835.1.4X	CU0000006835.1.4X	CU0000006835.1.20X	CU0000006835.1.20X	CU0000006835.1.B450	CU0000006835.1.B450	1.49	CU0000006835.1.R216	CU0000006835.1.R216	RN00003623	pT1pNXpMX	NULL	Kidney
CSRT103/303/503	27	C3	Female	53	Kidney / Kidney	Tumor	Carcinoma of kidney, renal cell, clear cell	Fuhrman G1: Nuclei round, uniform	I	0	0	95	0	5	0	CU0000006915	CU	CU0000006915	CU0000006915.1.4X	CU0000006915.1.4X	CU0000006915.1.20X	CU0000006915.1.20X	CU0000006915.1.B450	CU0000006915.1.B450	1.42	CU0000006915.1.R216	CU0000006915.1.R216	RN00003624	pT1bpNXpMX	NULL	Kidney
CSRT103/303/503	28	C4	Male	73	Kidney / Kidney	Tumor	Carcinoma of kidney, renal cell, clear cell	Fuhrman G2: Nuclei slightly irregular	I	5	0	85	5	0	5	CU0000006505	CU	CU0000006505	CU0000006505.5.4X	CU0000006505.5.4X	CU0000006505.5.20X	CU0000006505.5.20X	CU0000006505.5.B440	CU0000006505.5.B440	1.28	CU0000006505.5.R213	CU0000006505.5.R213	RN000035A6	pT1pNXpMX	NULL	Kidney
CSRT103/303/503	29	C5	Male	64	Kidney / Kidney	Tumor	Carcinoma of kidney, renal cell, papillary	Fuhrman G3: Nuclei very irregular	II	0	0	95	5	0	0	CU0000011020	CU	CU0000011020	CU0000011020.1.4X	CU0000011020.1.4X	CU0000011020.1.20X	CU0000011020.1.20X	CU0000011020.1.B406	CU0000011020.1.B406	1.76	CU0000011020.1.R200	CU0000011020.1.R200	RN000035F4	pT2pN0pMX	NULL	Kidney
CSRT103/303/503	30	C6	Male	46	Kidney / Kidney	Tumor	Carcinoma of kidney, renal cell, clear cell, sarcomatoid features	Fuhrman G4: Nuclei bizarre and multilobated	II	0	0	80	10	10	0	CU0000000999	CU	CU0000000999	CU0000000999.4.4X	CU0000000999.4.4X	CU0000000999.4.20X	CU0000000999.4.20X	CU0000000999.4.B414	CU0000000999.4.B414	1.35	CU0000000999.4.R205	CU0000000999.4.R205	RN00003603	pT2pN0pMX	NULL	Kidney
CSRT103/303/503	31	C7	Male	4	Kidney / Kidney	Tumor	Nephroblastoma	See Other Pathology Notes	II	0	0	95	0	0	5	CU0000000735	CU	CU0000000735	CU0000000735.1.4X	CU0000000735.1.4X	CU0000000735.1.20X	CU0000000735.1.20X	CU0000000735.1.B430	CU0000000735.1.B430	1.54	CU0000000735.1.R210	CU0000000735.1.R210	RN00003610	Not Reported	NULL	Kidney
CSRT103/303/503	32	C8	Male	59	Kidney / Kidney	Tumor	Carcinoma of kidney, renal cell, papillary	Fuhrman G2: Nuclei slightly irregular	II	0	0	70	0	0	30	CI0000009991	CI	CI0000009991	CI0000009991.2.4X	CI0000009991.2.4X	CI0000009991.2.20X	CI0000009991.2.20X	CI0000009991.2.B433	CI0000009991.2.B433	1.54	CI0000009991.2.R212	CI0000009991.2.R212	RN00003616	pT2pNXpMX	NULL	Kidney
CSRT103/303/503	33	C9	Male	59	Kidney / Kidney	Tumor	Carcinoma of kidney, renal cell, clear cell	Fuhrman G3: Nuclei very irregular	III	0	0	75	10	15	0	CI0000006155	CI	CI0000006155	CI0000006155.1.4X	CI0000006155.1.4X	CI0000006155.1.20X	CI0000006155.1.20X	CI0000006155.1.B283	CI0000006155.1.B283	1.4	CI0000006155.1.R150	CI0000006155.1.R150	RN000035BA	pT3pNXpMX	NULL	Kidney
CSRT103/303/503	34	C10	Female	55	Kidney / Kidney	Tumor	Carcinoma of kidney, renal cell, clear cell	Fuhrman G3: Nuclei very irregular	III	0	0	96	1	0	3	CU0000005851	CU	CU0000005851	CU0000005851.2.4X	CU0000005851.2.4X	CU0000005851.2.20X	CU0000005851.2.20X	CU0000005851.2.B448	CU0000005851.2.B448	1.21	CU0000005851.2.R215	CU0000005851.2.R215	RN00003621	pT2pN1pMX	NULL	Kidney
CSRT103/303/503	35	C11	Male	51	Kidney / Kidney	Tumor	Carcinoma of kidney, renal cell, sarcomatoid	Fuhrman G4: Nuclei bizarre and multilobated	IV	0	0	95	2	3	0	CU0000009324	CU	CU0000009324	CU0000009324.1.4X	CU0000009324.1.4X	CU0000009324.1.20X	CU0000009324.1.20X	CU0000009324.1.B449	CU0000009324.1.B449	2.03	CU0000009324.1.R215	CU0000009324.1.R215	RN00003622	pT3pN2pM1	NULL	Kidney
CSRT103/303/503	36	C12	Female	55	Kidney / Kidney	Tumor	Oncocytoma	Not Reported	Not Reported	0	0	80	10	10	0	CI0000007461	CI	CI0000007461	CI0000007461.1.4X	CI0000007461.1.4X	CI0000007461.1.20X	CI0000007461.1.20X	CI0000007461.1.B490	CI0000007461.1.B490	1.55	CI0000007461.1.R232	CI0000007461.1.R232	RN00003558	Not Reported	NULL	Kidney
CSRT103/303/503	37	D1	Male	77	Kidney / Kidney	Tumor	Oncocytoma	Not Reported	Not Reported	0	0	90	0	10	0	CI0000010030	CI	CI0000010030	CI0000010030.1.4X	CI0000010030.1.4X	CI0000010030.1.20X	CI0000010030.1.20X	CI0000010030.1.B434	CI0000010030.1.B434	1.63	CI0000010030.1.R212	CI0000010030.1.R212	RN00003619	Not Reported	NULL	Kidney
CSRT103/303/503	38	D2	Female	41	Kidney / Kidney	Tumor	Tumor of kidney, sarcomatoid features	Fuhrman G3: Nuclei very irregular	Not Reported	10	0	80	0	10	0	CU0000001159	CU	CU0000001159	CU0000001159.6.4X	CU0000001159.6.4X	CU0000001159.6.20X	CU0000001159.6.20X	CU0000001159.6.B414	CU0000001159.6.B414	2.03	CU0000001159.6.R205	CU0000001159.6.R205	RN00003604	Not Reported	NULL	Kidney
CSRT103/303/503	39	D3	Male	76	Kidney / Kidney	Tumor	Oncocytoma	Not Reported	Not Reported	10	0	85	5	0	0	CI0000013534	CI	CI0000013534	CI0000013534.2.4X	CI0000013534.2.4X	CI0000013534.2.20X	CI0000013534.2.20X	CI0000013534.2.B501	CI0000013534.2.B501	1.79	CI0000013534.2.R240	CI0000013534.2.R240	RN00003645	Not Reported	NULL	Kidney
CSRT103/303/503	40	D4	Female	57	Kidney / Kidney	Tumor	Oncocytoma	NULL	Not Reported	0	0	95	5	0	0	CI0000010656	CI	CI0000010656	CI0000010656.1.4X	CI0000010656.1.4X	CI0000010656.1.20X	CI0000010656.1.20X	CI0000010656.1.B501	CI0000010656.1.B501	1.69	CI0000010656.1.R240	CI0000010656.1.R240	RN00003644	Not Reported	NULL	Kidney
CSRT103/303/503	41	D5	Male	73	Liver / Liver	Normal	Carcinoma of liver, hepatocellular	AJCC G2: Moderately differentiated	Normal	100	0	0	0	0	0	CI0000008358	CI	CI0000008358	CI0000008358.3.4X	CI0000008358.3.4X	CI0000008358.3.20X	CI0000008358.3.20X	CI0000008358.3.B502	CI0000008358.3.B502	1.57	CI0000008358.3.R241	CI0000008358.3.R241	RN00003647	pT2pN0pMX	NULL	Kidney
CSRT103/303/503	42	D6	Female	51	Liver / Liver	Normal	Adenocarcinoma of colon, metastatic	Not Reported	Normal	100	0	0	0	0	0	CI0000010635	CI	CI0000010635	CI0000010635.1.4X	CI0000010635.1.4X	CI0000010635.1.20X	CI0000010635.1.20X	CI0000010635.1.B571	CI0000010635.1.B571	1.03	CI0000010635.1.R273	CI0000010635.1.R273	RN0000366F	pT3pNXpM1	NULL	Liver
CSRT103/303/503	43	D7	Female	65	Liver / Liver	Normal	Adenocarcinoma of colon, metastatic	Not Reported	Normal	100	0	0	0	0	0	CI0000013186	CI	CI0000013186	CI0000013186.1.4X	CI0000013186.1.4X	CI0000013186.1.20X	CI0000013186.1.20X	CI0000013186.1.B571	CI0000013186.1.B571	1.05	CI0000013186.1.R273	CI0000013186.1.R273	RN00003671	pTXpNXpM1	NULL	Liver
CSRT103/303/503	44	D8	Male	79	Liver: left lobe / Liver: left lobe	Tumor	Carcinoma of liver, hepatocellular	AJCC G2: Moderately differentiated	I	0	0	80	20	0	0	CI0000019288	CI	CI0000019288	CI0000019288.1.4X	CI0000019288.1.4X	CI0000019288.1.20X	CI0000019288.1.20X	CI0000019288.1.B572	CI0000019288.1.B572	1.28	CI0000019288.1.R273	CI0000019288.1.R273	RN00003676	pT1pNXpMX	NULL	Liver
CSRT103/303/503	45	D9	Male	66	Liver / Liver	Tumor	Carcinoma of liver, hepatocellular	AJCC G3: Poorly differentiated	I	0	15	70	15	0	0	CU0000012132	CU	CU0000012132	CU0000012132.2.4X	CU0000012132.2.4X	CU0000012132.2.20X	CU0000012132.2.20X	CU0000012132.2.B478	CU0000012132.2.B478	1.31	CU0000012132.2.R225	CU0000012132.2.R225	RN00003636	pT1pN0pMX	NULL	Liver
CSRT103/303/503	46	D10	Female	61	Liver / Liver	Tumor	Carcinoma of liver, hepatocellular	AJCC G1: Well differentiated	I	0	0	70	20	10	0	CI0000021880	CI	CI0000021880	CI0000021880.1.4X	CI0000021880.1.4X	CI0000021880.1.20X	CI0000021880.1.20X	CI0000021880.1.B640	CI0000021880.1.B640	1.65	CI0000021880.1.R338	CI0000021880.1.R338	RN000036AB	pT1pNXpMX	NULL	Liver
CSRT103/303/503	47	D11	Female	62	Liver / Liver	Tumor	Cholangiocarcinoma of liver	AJCC G2: Moderately differentiated	I	5	0	85	10	0	0	CI0000006932	CI	CI0000006932	CI0000006932.1.4X	CI0000006932.1.4X	CI0000006932.1.20X	CI0000006932.1.20X	CI0000006932.1.B219	CI0000006932.1.B219	1.43	CI0000006932.1.R124	CI0000006932.1.R124	RN0000359E	pT1pNXpMX	NULL	Liver
CSRT103/303/503	48	D12	Female	62	Liver / Liver	Tumor	Cholangiocarcinoma of liver	AJCC G2: Moderately differentiated	I	10	0	75	10	0	5	CI0000006932	CI	CI0000006932	CI0000006932.3.4X	CI0000006932.3.4X	CI0000006932.3.20X	CI0000006932.3.20X	CI0000006932.3.B640	CI0000006932.3.B640	1.27	CI0000006932.3.R338	CI0000006932.3.R338	RN000036AA	pT1pNXpMX	NULL	Liver
CSRT103/303/503	49	E1	Female	62	Liver: right lobe / Liver: right lobe	Tumor	Carcinoma of liver, hepatocellular	AJCC G1: Well differentiated	II	0	0	70	30	0	0	CI0000019939	CI	CI0000019939	CI0000019939.1.4X	CI0000019939.1.4X	CI0000019939.1.20X	CI0000019939.1.20X	CI0000019939.1.B572	CI0000019939.1.B572	1.72	CI0000019939.1.R273	CI0000019939.1.R273	RN00003677	pT2pN0pMX	NULL	Liver
CSRT103/303/503	50	E2	Male	60	Liver / Liver	Tumor	Carcinoma of liver, hepatocellular	AJCC G2: Moderately differentiated	II	0	0	50	10	0	40	CU0000005407	CU	CU0000005407	CU0000005407.1.4X	CU0000005407.1.4X	CU0000005407.1.20X	CU0000005407.1.20X	CU0000005407.1.B249	CU0000005407.1.B249	1.57	CU0000005407.1.R137	CU0000005407.1.R137	RN000035AD	pT2pNXpMX	NULL	Liver
CSRT103/303/503	51	E3	Male	77	Liver / Liver	Tumor	Carcinoma of liver, hepatocellular	AJCC G1: Well differentiated	II	0	0	90	10	0	0	CU0000006675	CU	CU0000006675	CU0000006675.1.4X	CU0000006675.1.4X	CU0000006675.1.20X	CU0000006675.1.20X	CU0000006675.1.B249	CU0000006675.1.B249	1.55	CU0000006675.1.R137	CU0000006675.1.R137	RN000035AE	pT2pNXpMX	NULL	Liver
CSRT103/303/503	52	E4	Male	63	Liver / Liver	Tumor	Carcinoma of liver, hepatocellular	AJCC G2: Moderately differentiated	II	0	0	90	10	0	0	CU0000006841	CU	CU0000006841	CU0000006841.2.4X	CU0000006841.2.4X	CU0000006841.2.20X	CU0000006841.2.20X	CU0000006841.2.B409	CU0000006841.2.B409	1.37	CU0000006841.2.R203	CU0000006841.2.R203	RN000035FC	pT2pNXpMX	NULL	Liver
CSRT103/303/503	53	E5	Female	79	Liver: right lobe / Liver: right lobe	Tumor	Carcinoma of liver, hepatocellular	AJCC G2: Moderately differentiated	IIIA	0	0	80	20	0	0	CI0000019267	CI	CI0000019267	CI0000019267.2.4X	CI0000019267.2.4X	CI0000019267.2.20X	CI0000019267.2.20X	CI0000019267.2.B572	CI0000019267.2.B572	1.64	CI0000019267.2.R273	CI0000019267.2.R273	RN00003675	pT3pNXpMX	NULL	Liver
CSRT103/303/503	54	E6	Male	86	Liver / Liver	Tumor	Carcinoma of liver, hepatocellular	AJCC G1: Well differentiated	IIIA	0	0	99	0	1	0	CU0000001197	CU	CU0000001197	CU0000001197.2.4X	CU0000001197.2.4X	CU0000001197.2.20X	CU0000001197.2.20X	CU0000001197.2.B90	CU0000001197.2.B90	1.73	CU0000001197.2.R55	CU0000001197.2.R55	RN00003579	pT3pNXpMX	NULL	Liver
CSRT103/303/503	55	E7	Male	71	Liver / Liver	Tumor	Carcinoma of liver, hepatocellular	AJCC G2: Moderately differentiated	IIIA	0	0	95	4	0	1	CU0000001046	CU	CU0000001046	CU0000001046.1.4X	CU0000001046.1.4X	CU0000001046.1.20X	CU0000001046.1.20X	CU0000001046.1.B145	CU0000001046.1.B145	1.36	CU0000001046.1.R82	CU0000001046.1.R82	RN00003585	pT3pNXpMX	NULL	Liver
CSRT103/303/503	56	E8	Male	56	Liver / Liver	Tumor	Carcinoma of liver, hepatocellular	AJCC G2: Moderately differentiated	IIIA	0	0	97	3	0	0	CU0000000996	CU	CU0000000996	CU0000000996.3.4X	CU0000000996.3.4X	CU0000000996.3.20X	CU0000000996.3.20X	CU0000000996.3.B382	CU0000000996.3.B382	1.23	CU0000000996.3.R193	CU0000000996.3.R193	RN000035E1	pT3pNXpMX	NULL	Liver
CSRT103/303/503	57	E9	Male	21	Liver: left lobe / Liver: left lobe	Tumor	Carcinoma of liver, hepatocellular	AJCC G2: Moderately differentiated	IV	0	0	70	30	0	0	CI0000020838	CI	CI0000020838	CI0000020838.1.4X	CI0000020838.1.4X	CI0000020838.1.20X	CI0000020838.1.20X	CI0000020838.1.B572	CI0000020838.1.B572	1.53	CI0000020838.1.R273	CI0000020838.1.R273	RN00003678	pT3pNXpM1	NULL	Liver
CSRT103/303/503	58	E10	Female	49	Liver / Liver	Tumor	Adenoma of liver	Not Reported	Not Reported	0	0	90	8	0	2	CU0000005758	CU	CU0000005758	CU0000005758.2.4X	CU0000005758.2.4X	CU0000005758.2.20X	CU0000005758.2.20X	CU0000005758.2.B586-1	CU0000005758.2.B586-1	1.49	CU0000005758.2.R280	CU0000005758.2.R280	RN00003680	Not Reported	NULL	Liver
CSRT103/303/503	59	E11	Female	31	Liver / Liver	Tumor	Adenoma of liver	Not Reported	Not Reported	0	0	95	5	0	0	CU0000000437	CU	CU0000000437	CU0000000437.1.4X	CU0000000437.1.4X	CU0000000437.1.20X	CU0000000437.1.20X	CU0000000437.1.B640	CU0000000437.1.B640	1.55	CU0000000437.1.R338	CU0000000437.1.R338	RN000036AC	Not Reported	NULL	Liver
CSRT103/303/503	60	E12	Female	29	Liver / Liver	Tumor	Adenoma of liver	Not Reported	Not Reported	10	0	90	0	0	0	CU0000006881	CU	CU0000006881	CU0000006881.1.4X	CU0000006881.1.4X	CU0000006881.1.20X	CU0000006881.1.20X	CU0000006881.1.B640	CU0000006881.1.B640	1.61	CU0000006881.1.R338	CU0000006881.1.R338	RN000036AD	Not Reported	NULL	Liver
CSRT103/303/503	61	F1	Male	63	Lung / Lung	Normal	Carcinoma of lung, large cell	AJCC G3: Poorly differentiated	Normal	100	0	0	0	0	0	CU0000005462	CU	CU0000005462	CU0000005462.2.4X	CU0000005462.2.4X	CU0000005462.2.20X	CU0000005462.2.20X	CU0000005462.2.B290	CU0000005462.2.B290	1.91	CU0000005462.2.R155	CU0000005462.2.R155	RN000035BE	pT1pN0pMX	NULL	Liver
CSRT103/303/503	62	F2	Female	72	Lung / Lung	Normal	Adenocarcinoma of lung	AJCC G2: Moderately differentiated	Normal	100	0	0	0	0	0	CU0000005278	CU	CU0000005278	CU0000005278.1.4X	CU0000005278.1.4X	CU0000005278.1.20X	CU0000005278.1.20X	CU0000005278.1.B170	CU0000005278.1.B170	1.18	CU0000005278.1.R99	CU0000005278.1.R99	RN00003596	pT2pN0pMX	NULL	Lung
CSRT103/303/503	63	F3	Male	54	Lung / Lung	Normal	Carcinoma of lung, squamous cell	AJCC G2: Moderately differentiated	Normal	100	0	0	0	0	0	CU0000005728	CU	CU0000005728	CU0000005728.2.4X	CU0000005728.2.4X	CU0000005728.2.20X	CU0000005728.2.20X	CU0000005728.2.B431	CU0000005728.2.B431	1.3	CU0000005728.2.R210	CU0000005728.2.R210	RN00003609	pT2pN1pMX	NULL	Lung
CSRT103/303/503	64	F4	Male	72	Lung / Lung	Normal	Adenocarcinoma of colon, metastatic	Not Reported	Normal	100	0	0	0	0	0	CI0000007463	CI	CI0000007463	CI0000007463.4.4X	CI0000007463.4.4X	CI0000007463.4.20X	CI0000007463.4.20X	CI0000007463.4.B354	CI0000007463.4.B354	1.74	CI0000007463.4.R182	CI0000007463.4.R182	RN000035D6	pTXpNXpM1	NULL	Lung
CSRT103/303/503	65	F5	Female	68	Lung / Lung	Tumor	Carcinoma of lung, bronchioloalveolar, non-mucinous	Not Reported	IA	0	0	98	0	2	0	CI0000000242	CI	CI0000000242	CI0000000242.1.4X	CI0000000242.1.4X	CI0000000242.1.20X	CI0000000242.1.20X	CI0000000242.1.B237	CI0000000242.1.B237	1.16	CI0000000242.1.R130	CI0000000242.1.R130	RN00003572	pT1pN0pMX	NULL	Lung
CSRT103/303/503	66	F6	Female	82	Lung / Lung	Tumor	Adenocarcinoma of lung	AJCC G2: Moderately differentiated	IA	0	0	40	55	0	5	CI0000006828	CI	CI0000006828	CI0000006828.2.4X	CI0000006828.2.4X	CI0000006828.2.20X	CI0000006828.2.20X	CI0000006828.2.B395	CI0000006828.2.B395	0.5	CI0000006828.2.R195	CI0000006828.2.R195	RN000035DA	pT1pN0pMX	NULL	Lung
CSRT103/303/503	67	F7	Male	65	Lung / Lung	Tumor	Carcinoma of lung, squamous cell	AJCC G3: Poorly differentiated	IB	0	0	75	0	0	25	CI0000008348	CI	CI0000008348	CI0000008348.1.4X	CI0000008348.1.4X	CI0000008348.1.20X	CI0000008348.1.20X	CI0000008348.1.B391	CI0000008348.1.B391	1.53	CI0000008348.1.R196	CI0000008348.1.R196	RN000035EA	pT2pN0pMX	NULL	Lung
CSRT103/303/503	68	F8	Female	48	Lung / Lung	Tumor	Adenocarcinoma of lung	AJCC G3: Poorly differentiated	IB	0	0	90	0	10	0	CI0000009937	CI	CI0000009937	CI0000009937.1.4X	CI0000009937.1.4X	CI0000009937.1.20X	CI0000009937.1.20X	CI0000009937.1.B433	CI0000009937.1.B433	1.54	CI0000009937.1.R212	CI0000009937.1.R212	RN00003615	pT2pN0pMX	NULL	Lung
CSRT103/303/503	69	F9	Male	64	Lung / Lung	Tumor	Adenocarcinoma of lung	AJCC G3: Poorly differentiated	IB	0	15	60	20	0	5	CI0000013164	CI	CI0000013164	CI0000013164.1.4X	CI0000013164.1.4X	CI0000013164.1.20X	CI0000013164.1.20X	CI0000013164.1.B453	CI0000013164.1.B453	1.47	CI0000013164.1.R217	CI0000013164.1.R217	RN00003625	pT2pN0pMX	NULL	Lung
CSRT103/303/503	70	F10	Female	49	Lung / Lung	Tumor	Carcinoma of lung, large cell, neuroendocrine	Not Reported	IB	0	0	75	5	0	20	CI0000008641	CI	CI0000008641	CI0000008641.3.4X	CI0000008641.3.4X	CI0000008641.3.20X	CI0000008641.3.20X	CI0000008641.3.B515	CI0000008641.3.B515	1.66	CI0000008641.3.R247	CI0000008641.3.R247	RN00003650	pT2pN0pMX	NULL	Lung
CSRT103/303/503	71	F11	Male	49	Lung: right lower lobe / Lung: right lower lobe	Tumor	Carcinoma of lung, adenosquamous	AJCC G4: Undifferentiated	IB	0	0	90	10	0	0	CI0000008206	CI	CI0000008206	CI0000008206.1.4X	CI0000008206.1.4X	CI0000008206.1.20X	CI0000008206.1.20X	CI0000008206.1.B391	CI0000008206.1.B391	1.56	CI0000008206.1.R196	CI0000008206.1.R196	RN000035E9	pT2pN0pMX	NULL	Lung
CSRT103/303/503	72	F12	Male	72	Lung / Lung	Tumor	Adenocarcinoma of lung	AJCC G2: Moderately differentiated	IIB	0	0	80	18	0	2	CI0000007205	CI	CI0000007205	CI0000007205.5.4X	CI0000007205.5.4X	CI0000007205.5.20X	CI0000007205.5.20X	CI0000007205.5.B272	CI0000007205.5.B272	0.93	CI0000007205.5.R145	CI0000007205.5.R145	RN000036DE	pT2pN1pMX	NULL	Lung
CSRT103/303/503	73	G1	Male	41	Lung / Lung	Tumor	Tumor of lung, carcinoid	Not Reported	IIB	0	0	90	10	0	0	CI0000007239	CI	CI0000007239	CI0000007239.2.4X	CI0000007239.2.4X	CI0000007239.2.20X	CI0000007239.2.20X	CI0000007239.2.B327	CI0000007239.2.B327	1.47	CI0000007239.2.R171	CI0000007239.2.R171	RN000035CB	pT2pN1pMX	NULL	Lung
CSRT103/303/503	74	G2	Male	62	Lung / Lung	Tumor	Carcinoma of lung, large cell, neuroendocrine	Not Reported	IIB	0	0	75	15	0	10	CI0000015115	CI	CI0000015115	CI0000015115.1.4X	CI0000015115.1.4X	CI0000015115.1.20X	CI0000015115.1.20X	CI0000015115.1.B531	CI0000015115.1.B531	1.28	CI0000015115.1.R253	CI0000015115.1.R253	RN00003663	pT2pN1pMX	NULL	Lung
CSRT103/303/503	75	G3	Male	72	Lung / Lung	Tumor	Adenocarcinoma of lung	AJCC G2: Moderately differentiated	IIB	0	0	60	20	20	0	CI0000007205	CI	CI0000007205	CI0000007205.10.4X	CI0000007205.10.4X	CI0000007205.10.20X	CI0000007205.10.20X	CI0000007205.10.B646	CI0000007205.10.B646	1.05	CI0000007205.10.R345	CI0000007205.10.R345	RN000035B8	pT2pN1pMX	NULL	Lung
CSRT103/303/503	76	G4	Male	55	Lung / Lung	Tumor	Adenocarcinoma of lung	AJCC G2: Moderately differentiated	IIB	0	0	75	10	15	0	CI0000017566	CI	CI0000017566	CI0000017566.1.4X	CI0000017566.1.4X	CI0000017566.1.20X	CI0000017566.1.20X	CI0000017566.1.B646	CI0000017566.1.B646	0.97	CI0000017566.1.R345	CI0000017566.1.R345	RN000036DF	pT2pN1pMX	NULL	Lung
CSRT103/303/503	77	G5	Female	71	Lung: left lower lobe / Lung: left lower lobe	Tumor	Adenocarcinoma of lung, clear cell features	AJCC G2: Moderately differentiated	IIB	0	0	80	10	0	10	CI0000018996	CI	CI0000018996	CI0000018996.3.4X	CI0000018996.3.4X	CI0000018996.3.20X	CI0000018996.3.20X	CI0000018996.3.B595	CI0000018996.3.B595	1.52	CI0000018996.3.R292	CI0000018996.3.R292	RN0000368B	pT2pN1pMX	NULL	Lung
CSRT103/303/503	78	G6	Male	65	Lung: right upper lobe / Lung: right upper lobe	Tumor	Carcinoma of lung, squamous cell	AJCC G3: Poorly differentiated	IIB	10	0	65	24	0	1	CI0000019863	CI	CI0000019863	CI0000019863.1.4X	CI0000019863.1.4X	CI0000019863.1.20X	CI0000019863.1.20X	CI0000019863.1.B646	CI0000019863.1.B646	1.44	CI0000019863.1.R345	CI0000019863.1.R345	RN000036E0	pT3pN0pMX	NULL	Lung
CSRT103/303/503	79	G7	Male	76	Lung / Lung	Tumor	Carcinoma of lung, squamous cell	AJCC G2: Moderately differentiated	IIIA	0	0	60	10	0	30	CI0000000305	CI	CI0000000305	CI0000000305.4.4X	CI0000000305.4.4X	CI0000000305.4.20X	CI0000000305.4.20X	CI0000000305.4.B390	CI0000000305.4.B390	1.58	CI0000000305.4.R195	CI0000000305.4.R195	RN000035A5	pT3pN1pMX	NULL	Lung
CSRT103/303/503	80	G8	Male	58	Lung / Lung	Tumor	Carcinoma of lung, squamous cell	AJCC G3: Poorly differentiated	IIIA	0	0	60	20	0	20	CI0000007518	CI	CI0000007518	CI0000007518.1.4X	CI0000007518.1.4X	CI0000007518.1.20X	CI0000007518.1.20X	CI0000007518.1.B394	CI0000007518.1.B394	1.81	CI0000007518.1.R195	CI0000007518.1.R195	RN000035DB	pT2pN2pMX	NULL	Lung
CSRT103/303/503	81	G9	Female	46	Lung: right upper lobe / Lung: right upper lobe	Tumor	Adenocarcinoma of lung	AJCC G2: Moderately differentiated	IV	25	0	40	10	25	0	CI0000016555	CI	CI0000016555	CI0000016555.4.4X	CI0000016555.4.4X	CI0000016555.4.20X	CI0000016555.4.20X	CI0000016555.4.B595	CI0000016555.4.B595	1.6	CI0000016555.4.R291	CI0000016555.4.R291	RN000035A4	pT2pN2pM1	NULL	Lung
CSRT103/303/503	82	G10	Female	64	Lung / Lung	Tumor	Tumor of lung, carcinoid, atypical	Not Reported	Not Reported	0	0	90	6	0	4	CI0000005508	CI	CI0000005508	CI0000005508.3.4X	CI0000005508.3.4X	CI0000005508.3.20X	CI0000005508.3.20X	CI0000005508.3.B390	CI0000005508.3.B390	1.37	CI0000005508.3.R195	CI0000005508.3.R195	RN000035CA	Not Reported	NULL	Lung
CSRT103/303/503	83	G11	Female	52	Lung / Lung	Tumor	Tumor of lung, carcinoid	Not Reported	Not Reported	0	0	95	0	5	0	CI0000009707	CI	CI0000009707	CI0000009707.1.4X	CI0000009707.1.4X	CI0000009707.1.20X	CI0000009707.1.20X	CI0000009707.1.B433	CI0000009707.1.B433	1.55	CI0000009707.1.R212	CI0000009707.1.R212	RN00003614	Not Reported	NULL	Lung
CSRT103/303/503	84	G12	Female	18	Lymph node / Lymph node	Normal	Colitis, ulcerative, chronic active	NULL	Normal	100	0	0	0	0	0	CU0000006833	CU	CU0000006833	CU0000006833.1.4X	CU0000006833.1.4X	CU0000006833.1.20X	CU0000006833.1.20X	CU0000006833.1.B409	CU0000006833.1.B409	1.77	CU0000006833.1.R203	CU0000006833.1.R203	RN000035FB	Not Reported	NULL	Lung
CSRT103/303/503	85	H1	Male	57	Lymph node / Lymph node	Normal	Adenocarcinoma of prostate	Gleason Score: 4+4=8/10	Normal	100	0	0	0	0	0	CU0000006559	CU	CU0000006559	CU0000006559.2.4X	CU0000006559.2.4X	CU0000006559.2.20X	CU0000006559.2.20X	CU0000006559.2.B255	CU0000006559.2.B255	1.43	CU0000006559.2.R139	CU0000006559.2.R139	RN00003588	pT3apN0pMX	NULL	Lymph node
CSRT103/303/503	86	H2	Male	43	Lymph node / Lymph node	Normal	No evidence of malignancy	NULL	Normal	100	0	0	0	0	0	CU0000010518	CU	CU0000010518	CU0000010518.1.4X	CU0000010518.1.4X	CU0000010518.1.20X	CU0000010518.1.20X	CU0000010518.1.B410	CU0000010518.1.B410	1.76	CU0000010518.1.R203	CU0000010518.1.R203	RN000035FE	Not Reported	NULL	Lymph node
CSRT103/303/503	87	H3	Male	86	Lymphoid tissue / Lymph node	Tumor	Lymphoma, large B-cell, diffuse	Not Reported	I	0	0	85	0	15	0	CU0000000803	CU	CU0000000803	CU0000000803.1.4X	CU0000000803.1.4X	CU0000000803.1.20X	CU0000000803.1.20X	CU0000000803.1.B15	CU0000000803.1.B15	1.84	CU0000000803.1.R31	CU0000000803.1.R31	RN00003568	Not Applicable	NULL	Lymph node
CSRT103/303/503	88	H4	Male	57	Lymphoid tissue / Lymph node	Tumor	Lymphoma, small lymphocytic	Not Reported	I	0	0	100	0	0	0	CU0000011416	CU	CU0000011416	CU0000011416.1.4X	CU0000011416.1.4X	CU0000011416.1.20X	CU0000011416.1.20X	CU0000011416.1.B345	CU0000011416.1.B345	1.21	CU0000011416.1.R176	CU0000011416.1.R176	RN000035D4	Not Applicable	NULL	Lymphoid tissue
CSRT103/303/503	89	H5	Male	37	Lymphoid tissue / Lymph node	Tumor	Lymphoma, follicular	WHO Grade I	I	0	0	95	0	5	0	CU0000006235	CU	CU0000006235	CU0000006235.2.4X	CU0000006235.2.4X	CU0000006235.2.20X	CU0000006235.2.20X	CU0000006235.2.B410	CU0000006235.2.B410	1.46	CU0000006235.2.R203	CU0000006235.2.R203	RN00003600	Not Applicable	NULL	Lymphoid tissue
CSRT103/303/503	90	H6	Male	48	Lymphoid tissue / Lymph node	Tumor	Lymphoma, Hodgkin, nodular lymphocyte predominant	Not Reported	I	0	0	95	0	5	0	CU0000012829	CU	CU0000012829	CU0000012829.1.4X	CU0000012829.1.4X	CU0000012829.1.20X	CU0000012829.1.20X	CU0000012829.1.B475	CU0000012829.1.B475	1.62	CU0000012829.1.R225	CU0000012829.1.R225	RN00003637	Not Applicable	NULL	Lymphoid tissue
CSRT103/303/503	91	H7	Male	75	Lymphoid tissue / Lymph node	Tumor	Lymphoma, large B-cell, diffuse	Not Reported	I	0	0	90	0	10	0	CU0000005271	CU	CU0000005271	CU0000005271.2.4X	CU0000005271.2.4X	CU0000005271.2.20X	CU0000005271.2.20X	CU0000005271.2.B495	CU0000005271.2.B495	1.67	CU0000005271.2.R236	CU0000005271.2.R236	RN00003640	Not Applicable	NULL	Lymphoid tissue
CSRT103/303/503	92	H8	Male	38	Lymphoid tissue / Lymph node	Tumor	Lymphoma, follicular	WHO Grade II	I	20	0	70	10	0	0	CU0000011440	CU	CU0000011440	CU0000011440.1.4X	CU0000011440.1.4X	CU0000011440.1.20X	CU0000011440.1.20X	CU0000011440.1.B400	CU0000011440.1.B400	1.44	CU0000011440.1.R198	CU0000011440.1.R198	RN000035EF	Not Applicable	NULL	Lymphoid tissue
CSRT103/303/503	93	H9	Male	21	Lymphoid tissue / Lymph node	Tumor	Lymphoma, Hodgkin, nodular lymphocyte predominant	Not Reported	I	15	0	85	0	0	0	CU0000005013	CU	CU0000005013	CU0000005013.2.4X	CU0000005013.2.4X	CU0000005013.2.20X	CU0000005013.2.20X	CU0000005013.2.B619	CU0000005013.2.B619	1.82	CU0000005013.2.R318	CU0000005013.2.R318	RN00003692	Not Applicable	NULL	Lymphoid tissue
CSRT103/303/503	94	H10	Male	76	Lymphoid tissue / Lymph node	Tumor	Lymphoma, nodal marginal zone B-cell	Not Reported	I	10	0	80	10	0	0	CI7000000111	CI	CI7000000111	CI7000000111.1.4X	CI7000000111.1.4X	CI7000000111.1.20X	CI7000000111.1.20X	CI7000000111.1.B284	CI7000000111.1.B284	1.53	CI7000000111.1.R153	CI7000000111.1.R153	RN0000357D	Not Applicable	NULL	Lymphoid tissue
CSRT103/303/503	95	H11	Male	21	Lymphoid tissue / Lymph node	Tumor	Lymphoma, Hodgkin, nodular lymphocyte predominant	Not Reported	I	0	0	1	99	0	0	CU0000005013	CU	CU0000005013	CU0000005013.1.4X	CU0000005013.1.4X	CU0000005013.1.20X	CU0000005013.1.20X	CU0000005013.1.B228	CU0000005013.1.B228	1.84	CU0000005013.1.R128	CU0000005013.1.R128	RN000035A9	Not Applicable	NULL	Lymphoid tissue
CSRT103/303/503	96	H12	Male	62	Lymphoid tissue / Lymph node	Tumor	Lymphoma, large B-cell, diffuse	Not Reported	I	0	0	60	40	0	0	CU0000006612	CU	CU0000006612	CU0000006612.1.4X	CU0000006612.1.4X	CU0000006612.1.20X	CU0000006612.1.20X	CU0000006612.1.B335	CU0000006612.1.B335	1.82	CU0000006612.1.R173	CU0000006612.1.R173	RN000035CC	Not Applicable	NULL	Lymphoid tissue

## Sheet: Plate-3
sku	well	Well position	gender	age	tissue	appearance	diagnosis	tumorgrade	stage	normal	lesion	tumor	hypercellular_stroma	hypocellular_stroma	necrosis	Field17	Field18	report	Field20	tissue_image4	Field22	tissue_image20	Field24	Electropherogram	bioanalyser_ration	Field27	rtpcr	sample_id	tnm	verification	disease
CSRT103/303/503	1	A1	Female	42	Lymphoid tissue / Lymph node	Tumor	Lymphoma, large B-cell, diffuse	Other Histologic Grade	I	0	0	90	10	0	0	CU0000011011	CU	CU0000011011	CU0000011011.1.4X	CU0000011011.1.4X	CU0000011011.1.20X	CU0000011011.1.20X	CU0000011011.1.B400	CU0000011011.1.B400	1.34	CU0000011011.1.R198	CU0000011011.1.R198	RN000035EC	Not Applicable	NULL	Lymphoid tissue
CSRT103/303/503	2	A2	Male	42	Lymphoid tissue / Lymph node	Tumor	Lymphoma, follicular	WHO Grade III	I	2	0	98	0	0	0	CU0000011479	CU	CU0000011479	CU0000011479.1.4X	CU0000011479.1.4X	CU0000011479.1.20X	CU0000011479.1.20X	CU0000011479.1.B400	CU0000011479.1.B400	1.42	CU0000011479.1.R198	CU0000011479.1.R198	RN000035F0	Not Applicable	NULL	Lymphoid tissue
CSRT103/303/503	3	A3	Female	68	Lymphoid tissue / Lymph node	Tumor	Lymphoma, large B-cell, diffuse	Not Reported	I	25	0	70	0	5	0	CU0000011519	CU	CU0000011519	CU0000011519.1.4X	CU0000011519.1.4X	CU0000011519.1.20X	CU0000011519.1.20X	CU0000011519.1.B402	CU0000011519.1.B402	1.52	CU0000011519.1.R199	CU0000011519.1.R199	RN000035F2	Not Applicable	NULL	Lymphoid tissue
CSRT103/303/503	4	A4	Male	58	Lymphoid tissue / Lymph node	Tumor	Lymphoma, anaplastic large cell	Other Histologic Grade	I	10	0	80	10	0	0	CU0000014803	CU	CU0000014803	CU0000014803.1.4X	CU0000014803.1.4X	CU0000014803.1.20X	CU0000014803.1.20X	CU0000014803.1.B619	CU0000014803.1.B619	1.68	CU0000014803.1.R318	CU0000014803.1.R318	RN00003699	Not Applicable	NULL	Lymphoid tissue
CSRT103/303/503	5	A5	Female	49	Lymphoid tissue / Lymph node	Tumor	Lymphoma, large B-cell, diffuse	Not Reported	I	5	0	90	0	5	0	CU0000011417	CU	CU0000011417	CU0000011417.1.4X	CU0000011417.1.4X	CU0000011417.1.20X	CU0000011417.1.20X	CU0000011417.1.B400	CU0000011417.1.B400	1.34	CU0000011417.1.R198	CU0000011417.1.R198	RN000035EE	Not Applicable	NULL	Lymphoid tissue
CSRT103/303/503	6	A6	Male	59	Lymphoid tissue / Spleen	Tumor	Lymphoma, large B-cell, diffuse	Not Reported	IE	0	0	90	0	5	5	CI0000009837	CI	CI0000009837	CI0000009837.1.4X	CI0000009837.1.4X	CI0000009837.1.20X	CI0000009837.1.20X	CI0000009837.1.B501	CI0000009837.1.B501	1.72	CI0000009837.1.R240	CI0000009837.1.R240	RN00003643	Not Applicable	NULL	Lymphoid tissue
CSRT103/303/503	7	A7	Male	70	Lymphoid tissue / Stomach	Tumor	Lymphoma, large B-cell, diffuse	Other Histologic Grade	IE	0	0	96	2	0	2	CU0000000011	CU	CU0000000011	CU0000000011.3.4X	CU0000000011.3.4X	CU0000000011.3.20X	CU0000000011.3.20X	CU0000000011.3.B33	CU0000000011.3.B33	1.85	CU0000000011.3.R7	CU0000000011.3.R7	RN0000354B	Not Applicable	NULL	Lymphoid tissue
CSRT103/303/503	8	A8	Male	42	Lymphoid tissue / Spleen	Tumor	Lymphoma, large B-cell, diffuse	Other Histologic Grade	IE	10	0	80	10	0	0	CU0000011130	CU	CU0000011130	CU0000011130.1.4X	CU0000011130.1.4X	CU0000011130.1.20X	CU0000011130.1.20X	CU0000011130.1.B400	CU0000011130.1.B400	1.52	CU0000011130.1.R198	CU0000011130.1.R198	RN000035ED	Not Applicable	NULL	Lymphoid tissue
CSRT103/303/503	9	A9	Male	63	Lymphoid tissue / Testis	Tumor	Lymphoma, large B-cell, diffuse	Not Reported	IE	10	0	90	0	0	0	CU0000012810	CU	CU0000012810	CU0000012810.1.4X	CU0000012810.1.4X	CU0000012810.1.20X	CU0000012810.1.20X	CU0000012810.1.B431	CU0000012810.1.B431	1.76	CU0000012810.1.R210	CU0000012810.1.R210	RN00003613	Not Applicable	NULL	Lymphoid tissue
CSRT103/303/503	10	A10	Male	29	Lymphoid tissue / Thyroid gland	Tumor	Lymphoma, extranodal marginal zone B-cell	Not Reported	IE	10	0	60	0	30	0	CI0000011601	CI	CI0000011601	CI0000011601.1.4X	CI0000011601.1.4X	CI0000011601.1.20X	CI0000011601.1.20X	CI0000011601.1.B408	CI0000011601.1.B408	1.21	CI0000011601.1.R202	CI0000011601.1.R202	RN000035F9	Not Applicable	NULL	Lymphoid tissue
CSRT103/303/503	11	A11	Male	45	Lymphoid tissue / Spleen	Tumor	Lymphoma, marginal zone B-cell, splenic	Not Reported	IE	20	0	80	0	0	0	CU0000011432	CU	CU0000011432	CU0000011432.1.4X	CU0000011432.1.4X	CU0000011432.1.20X	CU0000011432.1.20X	CU0000011432.1.B407	CU0000011432.1.B407	1.37	CU0000011432.1.R200	CU0000011432.1.R200	RN000035F5	Not Applicable	NULL	Lymphoid tissue
CSRT103/303/503	12	A12	Male	78	Lymphoid tissue / Spleen	Tumor	Lymphoma, follicular	WHO Grade I	IE	35	0	65	0	0	0	CI0000009039	CI	CI0000009039	CI0000009039.1.4X	CI0000009039.1.4X	CI0000009039.1.20X	CI0000009039.1.20X	CI0000009039.1.B408	CI0000009039.1.B408	1.37	CI0000009039.1.R205	CI0000009039.1.R205	RN000035F7	Not Applicable	NULL	Lymphoid tissue
CSRT103/303/503	13	B1	Male	55	Lymphoid tissue / Spleen	Tumor	Lymphoma, marginal zone B-cell, splenic	Not Reported	IIE	30	0	70	0	0	0	CI0000010026	CI	CI0000010026	CI0000010026.1.4X	CI0000010026.1.4X	CI0000010026.1.20X	CI0000010026.1.20X	CI0000010026.1.B434	CI0000010026.1.B434	1.41	CI0000010026.1.R212	CI0000010026.1.R212	RN00003618	Not Applicable	NULL	Lymphoid tissue
CSRT103/303/503	14	B2	Female	60	Lymphoid tissue / Spleen	Tumor	Lymphoma, large B-cell, diffuse	Not Reported	IIE	40	0	60	0	0	0	CU0000000164	CU	CU0000000164	CU0000000164.1.4X	CU0000000164.1.4X	CU0000000164.1.20X	CU0000000164.1.20X	CU0000000164.1.B53	CU0000000164.1.B53	1.01	CU0000000164.1.R2	CU0000000164.1.R2	RN00003566	Not Applicable	NULL	Lymphoid tissue
CSRT103/303/503	15	B3	Male	52	Lymphoid tissue / Spleen	Tumor	Lymphoma, mantle cell	Not Reported	IIE	40	0	60	0	0	0	CU0000006554	CU	CU0000006554	CU0000006554.1.4X	CU0000006554.1.4X	CU0000006554.1.20X	CU0000006554.1.20X	CU0000006554.1.B409	CU0000006554.1.B409	1.8	CU0000006554.1.R202	CU0000006554.1.R202	RN000035FA	Not Applicable	NULL	Lymphoid tissue
CSRT103/303/503	16	B4	Male	34	Lymphoid tissue / Lymph node	Tumor	Lymphoma, large B-cell, diffuse	Not Reported	III	0	0	95	0	5	0	CU0000014059	CU	CU0000014059	CU0000014059.1.4X	CU0000014059.1.4X	CU0000014059.1.20X	CU0000014059.1.20X	CU0000014059.1.B476	CU0000014059.1.B476	1.66	CU0000014059.1.R225	CU0000014059.1.R225	RN00003638	Not Applicable	NULL	Lymphoid tissue
CSRT103/303/503	17	B5	Male	61	Lymphoid tissue / Spleen	Tumor	Lymphoma, large B-cell, diffuse	Not Reported	IV	0	0	90	0	10	0	CU0000005107	CU	CU0000005107	CU0000005107.1.4X	CU0000005107.1.4X	CU0000005107.1.20X	CU0000005107.1.20X	CU0000005107.1.B218	CU0000005107.1.B218	2	CU0000005107.1.R124	CU0000005107.1.R124	RN000035A0	Not Applicable	NULL	Lymphoid tissue
CSRT103/303/503	18	B6	Male	58	Lymphoid tissue / Spleen	Tumor	Lymphoma, large B-cell, diffuse	Not Reported	IV	0	0	90	10	0	0	CU0000005828	CU	CU0000005828	CU0000005828.1.4X	CU0000005828.1.4X	CU0000005828.1.20X	CU0000005828.1.20X	CU0000005828.1.B228	CU0000005828.1.B228	1.85	CU0000005828.1.R128	CU0000005828.1.R128	RN000035AA	Not Applicable	NULL	Lymphoid tissue
CSRT103/303/503	19	B7	Male	58	Lymphoid tissue / Spleen	Tumor	Lymphoma, large B-cell, diffuse	Not Reported	IV	0	0	90	10	0	0	CU0000005828	CU	CU0000005828	CU0000005828.2.4X	CU0000005828.2.4X	CU0000005828.2.20X	CU0000005828.2.20X	CU0000005828.2.B285	CU0000005828.2.B285	1.85	CU0000005828.2.R153	CU0000005828.2.R153	RN000035BB	Not Applicable	NULL	Lymphoid tissue
CSRT103/303/503	20	B8	Male	47	Lymphoid tissue / Spleen	Tumor	Lymphoma, large B-cell, diffuse	Not Reported	IV	5	0	80	5	10	0	CU0000006870	CU	CU0000006870	CU0000006870.1.4X	CU0000006870.1.4X	CU0000006870.1.20X	CU0000006870.1.20X	CU0000006870.1.B399	CU0000006870.1.B399	1.54	CU0000006870.1.R198	CU0000006870.1.R198	RN000035EB	Not Applicable	NULL	Lymphoid tissue
CSRT103/303/503	21	B9	Male	55	Lymphoid tissue / Spleen	Tumor	Lymphoma, large B-cell, diffuse	Not Reported	IV	9	0	80	10	0	1	CU0000000045	CU	CU0000000045	CU0000000045.1.4X	CU0000000045.1.4X	CU0000000045.1.20X	CU0000000045.1.20X	CU0000000045.1.B27	CU0000000045.1.B27	1.44	CU0000000045.1.R23	CU0000000045.1.R23	RN0000355B	Not Applicable	NULL	Lymphoid tissue
CSRT103/303/503	22	B10	Male	49	Lymphoid tissue / Spleen	Tumor	Leukemia, lymphocytic, chronic	Not Reported	IV	10	0	90	0	0	0	CU0000005877	CU	CU0000005877	CU0000005877.1.4X	CU0000005877.1.4X	CU0000005877.1.20X	CU0000005877.1.20X	CU0000005877.1.B340	CU0000005877.1.B340	1.45	CU0000005877.1.R174	CU0000005877.1.R174	RN000035D1	Not Applicable	NULL	Lymphoid tissue
CSRT103/303/503	23	B11	Male	55	Lymphoid tissue / Spleen	Tumor	Lymphoma, large B-cell, diffuse	Not Reported	IV	20	0	70	10	0	0	CU0000006801	CU	CU0000006801	CU0000006801.1.4X	CU0000006801.1.4X	CU0000006801.1.20X	CU0000006801.1.20X	CU0000006801.1.B335	CU0000006801.1.B335	1.78	CU0000006801.1.R173	CU0000006801.1.R173	RN000035CD	Not Applicable	NULL	Lymphoid tissue
CSRT103/303/503	24	B12	Male	73	Lymphoid tissue / Spleen	Tumor	Leukemia, hairy cell	Not Reported	Not Reported	5	0	95	0	0	0	CI0000008939	CI	CI0000008939	CI0000008939.1.4X	CI0000008939.1.4X	CI0000008939.1.20X	CI0000008939.1.20X	CI0000008939.1.B478	CI0000008939.1.B478	1.25	CI0000008939.1.R225	CI0000008939.1.R225	RN000035B3	Not Reported	NULL	Lymphoid tissue
CSRT103/303/503	25	C1	Female	37	Ovary / Ovary	Normal	Carcinoma of cervix, squamous cell	FIGO G3: Poorly differentiated	Normal	100	0	0	0	0	0	CI0000008705	CI	CI0000008705	CI0000008705.1.4X	CI0000008705.1.4X	CI0000008705.1.20X	CI0000008705.1.20X	CI0000008705.1.B378	CI0000008705.1.B378	1.79	CI0000008705.1.R191	CI0000008705.1.R191	RN000035DD	pT1b1pN0pMX	NULL	Lymphoid tissue
CSRT103/303/503	26	C2	Female	54	Ovary: left / Ovary: left	Normal	Adenocarcinoma of ovary, clear cell	FIGO G3: Poorly differentiated	Normal	100	0	0	0	0	0	CI0000010213	CI	CI0000010213	CI0000010213.5.4X	CI0000010213.5.4X	CI0000010213.5.20X	CI0000010213.5.20X	CI0000010213.5.B567	CI0000010213.5.B567	1.34	CI0000010213.5.R270	CI0000010213.5.R270	RN0000358A	pT1apN0pMX	NULL	Ovary
CSRT103/303/503	27	C3	Female	31	Ovary: right / Ovary: right	Normal	Endometriosis	NULL	Normal	100	0	0	0	0	0	CI0000010025	CI	CI0000010025	CI0000010025.1.4X	CI0000010025.1.4X	CI0000010025.1.20X	CI0000010025.1.20X	CI0000010025.1.B434	CI0000010025.1.B434	1.45	CI0000010025.1.R212	CI0000010025.1.R212	RN00003617	Not Reported	NULL	Ovary
CSRT103/303/503	28	C4	Female	41	Ovary: left / Ovary: left	Tumor	Tumor of ovary, mucinous, borderline	AJCC GB: Borderline malignancy	IA	0	0	20	70	10	0	CU0000005188	CU	CU0000005188	CU0000005188.2.4X	CU0000005188.2.4X	CU0000005188.2.20X	CU0000005188.2.20X	CU0000005188.2.B541	CU0000005188.2.B541	1.27	CU0000005188.2.RT260	CU0000005188.2.RT260	RN0000356E	pT1apNXpMX	NULL	Ovary
CSRT103/303/503	29	C5	Not Sp	71	Ovary: left / Ovary: left	Tumor	Tumor of ovary, sex cord stromal	Not Reported	IA	0	0	90	10	0	0	CU0000005225	CU	CU0000005225	CU0000005225.1.4X	CU0000005225.1.4X	CU0000005225.1.20X	CU0000005225.1.20X	CU0000005225.1.B313	CU0000005225.1.B313	1.63	CU0000005225.1.R165	CU0000005225.1.R165	RN000035C8	pT1apN0pM0	NULL	Ovary
CSRT103/303/503	30	C6	Female	70	Ovary: left / Ovary: left	Tumor	Carcinoma of ovary, papillary serous	FIGO G3: Poorly differentiated	IA	0	0	80	20	0	0	CI0000008857	CI	CI0000008857	CI0000008857.2.4X	CI0000008857.2.4X	CI0000008857.2.20X	CI0000008857.2.20X	CI0000008857.2.B649	CI0000008857.2.B649	1.57	CI0000008857.2.R347	CI0000008857.2.R347	RN000036DA	pT1apNXpMX	NULL	Ovary
CSRT103/303/503	31	C7	Female	42	Ovary: left / Ovary: left	Tumor	Tumor of ovary, serous, borderline	AJCC GB: Borderline malignancy	IA	20	0	60	20	0	0	CI0000015414	CI	CI0000015414	CI0000015414.1.4X	CI0000015414.1.4X	CI0000015414.1.20X	CI0000015414.1.20X	CI0000015414.1.B540	CI0000015414.1.B540	1.74	CI0000015414.1.RT260	CI0000015414.1.RT260	RN00003567	pT1apN0pMX	NULL	Ovary
CSRT103/303/503	32	C8	Female	46	Ovary: right / Ovary: right	Tumor	Tumor of ovary, papillary serous, borderline	AJCC GB: Borderline malignancy	IA	0	0	80	0	20	0	CI0000008501	CI	CI0000008501	CI0000008501.1.4X	CI0000008501.1.4X	CI0000008501.1.20X	CI0000008501.1.20X	CI0000008501.1.B341	CI0000008501.1.B341	1.46	CI0000008501.1.R175	CI0000008501.1.R175	RN000035D2	pT1apN0pMX	NULL	Ovary
CSRT103/303/503	33	C9	Female	58	Ovary: left / Ovary: left	Tumor	Adenocarcinoma of ovary, endometrioid	FIGO G1: Well differentiated	IB	0	0	95	0	5	0	CI0000005625	CI	CI0000005625	CI0000005625.3.4X	CI0000005625.3.4X	CI0000005625.3.20X	CI0000005625.3.20X	CI0000005625.3.B649	CI0000005625.3.B649	1.47	CI0000005625.3.R347	CI0000005625.3.R347	RN0000360D	pT1bpN0pMX	NULL	Ovary
CSRT103/303/503	34	C10	Female	63	Ovary: right / Ovary: right	Tumor	Adenocarcinoma of ovary, mucinous	FIGO G3: Poorly differentiated	IB	0	0	75	25	0	0	CI0000007291	CI	CI0000007291	CI0000007291.2.4X	CI0000007291.2.4X	CI0000007291.2.20X	CI0000007291.2.20X	CI0000007291.2.B502	CI0000007291.2.B502	1.94	CI0000007291.2.R241	CI0000007291.2.R241	RN00003646	pT1bpN0pMX	NULL	Ovary
CSRT103/303/503	35	C11	Female	45	Ovary / Ovary	Tumor	Tumor of ovary, serous, borderline	AJCC GB: Borderline malignancy	IC	0	0	50	50	0	0	CU0000000085	CU	CU0000000085	CU0000000085.1.4X	CU0000000085.1.4X	CU0000000085.1.20X	CU0000000085.1.20X	CU0000000085.1.B21	CU0000000085.1.B21	1.37	CU0000000085.1.R36	CU0000000085.1.R36	RN0000355D	pT1cpN0pMX	NULL	Ovary
CSRT103/303/503	36	C12	Female	65	Ovary / Ovary	Tumor	Adenocarcinoma of ovary, serous	FIGO G3: Poorly differentiated	IIB	0	0	80	5	0	15	CI0000005047	CI	CI0000005047	CI0000005047.1.4X	CI0000005047.1.4X	CI0000005047.1.20X	CI0000005047.1.20X	CI0000005047.1.B298	CI0000005047.1.B298	1.74	CI0000005047.1.R158	CI0000005047.1.R158	RN000035C2	pT2bpN0pMX	NULL	Ovary
CSRT103/303/503	37	D1	Female	50	Ovary: bilateral / Ovary: left	Tumor	Adenocarcinoma of ovary, serous	FIGO G2: Moderately differentiated	IIB	0	0	90	10	0	0	CI0000017583	CI	CI0000017583	CI0000017583.1.4X	CI0000017583.1.4X	CI0000017583.1.20X	CI0000017583.1.20X	CI0000017583.1.B649	CI0000017583.1.B649	0.91	CI0000017583.1.R347	CI0000017583.1.R347	RN000036DC	pT2bpNXpMX	NULL	Ovary
CSRT103/303/503	38	D2	Female	58	Ovary: left / Ovary: left	Tumor	Adenocarcinoma of ovary, endometrioid	FIGO G3: Poorly differentiated	IIB	0	0	60	15	0	25	CU0000000868	CU	CU0000000868	CU0000000868.1.4X	CU0000000868.1.4X	CU0000000868.1.20X	CU0000000868.1.20X	CU0000000868.1.B649	CU0000000868.1.B649	1.53	CU0000000868.1.R347	CU0000000868.1.R347	RN000036DD	pT2bpN0pMX	NULL	Ovary
CSRT103/303/503	39	D3	Female	91	Ovary: bilateral / Ovary	Tumor	Adenocarcinoma of ovary, papillary serous	FIGO G3: Poorly differentiated	III	0	0	90	10	0	0	CU0000001081	CU	CU0000001081	CU0000001081.1.4X	CU0000001081.1.4X	CU0000001081.1.20X	CU0000001081.1.20X	CU0000001081.1.B70	CU0000001081.1.B70	1.56	CU0000001081.1.R45	CU0000001081.1.R45	RN0000356D	pT3pNXpMX	NULL	Ovary
CSRT103/303/503	40	D4	Female	51	Ovary / Liver	Tumor	Adenocarcinoma of ovary, metastatic	Not Reported	III	0	0	70	20	10	0	CU0000001527	CU	CU0000001527	CU0000001527.1.4X	CU0000001527.1.4X	CU0000001527.1.20X	CU0000001527.1.20X	CU0000001527.1.B299	CU0000001527.1.B299	1.4	CU0000001527.1.R158	CU0000001527.1.R158	RN000035C3	pT3pNXpMX	NULL	Ovary
CSRT103/303/503	41	D5	Female	44	Ovary: left / Ovary: left	Tumor	Tumor of ovary, serous, borderline	AJCC GB: Borderline malignancy	IIIA	0	0	70	0	30	0	CI0000000051	CI	CI0000000051	CI0000000051.1.4X	CI0000000051.1.4X	CI0000000051.1.20X	CI0000000051.1.20X	CI0000000051.1.B419	CI0000000051.1.B419	1.22	CI0000000051.1.R207	CI0000000051.1.R207	RN0000357B	pT3apNXpMX	NULL	Ovary
CSRT103/303/503	42	D6	Female	49	Ovary: left / Ovary: left	Tumor	Tumor of ovary, mucinous, borderline	AJCC GB: Borderline malignancy	IIIA	0	0	30	15	55	0	CU0000006911	CU	CU0000006911	CU0000006911.1.4X	CU0000006911.1.4X	CU0000006911.1.20X	CU0000006911.1.20X	CU0000006911.1.B429	CU0000006911.1.B429	1.31	CU0000006911.1.R209	CU0000006911.1.R209	RN0000360F	pT3apNXpMX	NULL	Ovary
CSRT103/303/503	43	D7	Female	77	Ovary: right / Ovary: right	Tumor	Tumor of ovary, serous, borderline	Not Reported	IIIB	0	0	45	55	0	0	CU0000011168	CU	CU0000011168	CU0000011168.2.4X	CU0000011168.2.4X	CU0000011168.2.20X	CU0000011168.2.20X	CU0000011168.2.B541	CU0000011168.2.B541	1.45	CU0000011168.2.RT260	CU0000011168.2.RT260	RN0000357A	pT3bpN0pMX	NULL	Ovary
CSRT103/303/503	44	D8	Female	47	Ovary / Ovary	Tumor	Tumor of ovary, serous, borderline	AJCC GB: Borderline malignancy	IIIC	0	0	30	15	55	0	CI0000009680	CI	CI0000009680	CI0000009680.1.4X	CI0000009680.1.4X	CI0000009680.1.20X	CI0000009680.1.20X	CI0000009680.1.B428	CI0000009680.1.B428	1.2	CI0000009680.1.R209	CI0000009680.1.R209	RN0000359C	pT2pN1pM0	NULL	Ovary
CSRT103/303/503	45	D9	Female	47	Ovary: bilateral / Ovary: left	Tumor	Adenocarcinoma of ovary, clear cell	FIGO G3: Poorly differentiated	IIIC	0	0	65	5	30	0	CU0000011143	CU	CU0000011143	CU0000011143.1.4X	CU0000011143.1.4X	CU0000011143.1.20X	CU0000011143.1.20X	CU0000011143.1.B405	CU0000011143.1.B405	1.64	CU0000011143.1.R204	CU0000011143.1.R204	RN000035F6	pT3cpNXpMX	NULL	Ovary
CSRT103/303/503	46	D10	Female	57	Ovary: left / Ovary: left	Tumor	Carcinosarcoma of ovary	FIGO G3: Poorly differentiated	IIIC	0	0	60	0	35	5	CU0000011094	CU	CU0000011094	CU0000011094.1.4X	CU0000011094.1.4X	CU0000011094.1.20X	CU0000011094.1.20X	CU0000011094.1.B454	CU0000011094.1.B454	1.36	CU0000011094.1.R217	CU0000011094.1.R217	RN00003626	pT3cpNXpMX	NULL	Ovary
CSRT103/303/503	47	D11	Female	44	Ovary: right / Ovary: right	Tumor	Adenocarcinoma of ovary, papillary serous	FIGO G3: Poorly differentiated	IIIC	0	0	75	10	15	0	CI0000007195	CI	CI0000007195	CI0000007195.1.4X	CI0000007195.1.4X	CI0000007195.1.20X	CI0000007195.1.20X	CI0000007195.1.B500	CI0000007195.1.B500	1.69	CI0000007195.1.R240	CI0000007195.1.R240	RN00003642	pT3cpN1pMX	NULL	Ovary
CSRT103/303/503	48	D12	Female	68	Ovary: bilateral / Ovary: right	Tumor	Adenocarcinoma of ovary, serous	FIGO G3: Poorly differentiated	IV	10	0	50	10	0	30	CI0000017540	CI	CI0000017540	CI0000017540.1.4X	CI0000017540.1.4X	CI0000017540.1.20X	CI0000017540.1.20X	CI0000017540.1.B649	CI0000017540.1.B649	1	CI0000017540.1.R347	CI0000017540.1.R347	RN000036DB	pT3cpNXpM1	NULL	Ovary
CSRT103/303/503	49	E1	Male	37	Pancreas / Pancreas	Normal	Pancreatitis, chronic	NULL	Normal	100	0	0	0	0	0	CU0000005316	CU	CU0000005316	CU0000005316.1.4X	CU0000005316.1.4X	CU0000005316.1.20X	CU0000005316.1.20X	CU0000005316.1.B552	CU0000005316.1.B552	1.1	CU0000005316.1.R266	CU0000005316.1.R266	RN00003667	Not Reported	NULL	Ovary
CSRT103/303/503	50	E2	Male	66	Pancreas / Pancreas	Normal	Adenocarcinoma of pancreas	AJCC G2: Moderately differentiated	Normal	100	0	0	0	0	0	CU0000006590	CU	CU0000006590	CU0000006590.2.4X	CU0000006590.2.4X	CU0000006590.2.20X	CU0000006590.2.20X	CU0000006590.2.B529	CU0000006590.2.B529	1.22	CU0000006590.2.R253	CU0000006590.2.R253	RN00003662	pT3pN0pMX	NULL	Pancreas
CSRT103/303/503	51	E3	Male	74	Pancreas / Pancreas	Normal	Tumor of pancreas, intraductal, papillary, mucinous	Other Histologic Grade	Normal	100	0	0	0	0	0	CI0000006638	CI	CI0000006638	CI0000006638.2.4X	CI0000006638.2.4X	CI0000006638.2.20X	CI0000006638.2.20X	CI0000006638.2.B542	CI0000006638.2.B542	1.22	CI0000006638.2.RT261	CI0000006638.2.RT261	RN0000357F	Not Reported	NULL	Pancreas
CSRT103/303/503	52	E4	Female	57	Pancreas / Pancreas	Normal	Tumor of pancreas, Islet cell	Not Reported	Normal	100	0	0	0	0	0	CU0000005996	CU	CU0000005996	CU0000005996.1.4X	CU0000005996.1.4X	CU0000005996.1.20X	CU0000005996.1.20X	CU0000005996.1.B385	CU0000005996.1.B385	0.68	CU0000005996.1.R194	CU0000005996.1.R194	RN000035E6	Not Reported	NULL	Pancreas
CSRT103/303/503	53	E5	Male	43	Pancreas / Pancreas	Tumor	Carcinoma of pancreas, acinar cell	Not Reported	IB	0	0	55	20	0	25	CU0000006488	CU	CU0000006488	CU0000006488.1.4X	CU0000006488.1.4X	CU0000006488.1.20X	CU0000006488.1.20X	CU0000006488.1.B380	CU0000006488.1.B380	1.2	CU0000006488.1.R192	CU0000006488.1.R192	RN000035DF	pT2pN0pMX	NULL	Pancreas
CSRT103/303/503	54	E6	Female	79	Pancreas / Pancreas	Tumor	Adenocarcinoma of pancreas, ductal	AJCC G3: Poorly differentiated	IB	15	0	5	75	0	5	CI0000005377	CI	CI0000005377	CI0000005377.4.4X	CI0000005377.4.4X	CI0000005377.4.20X	CI0000005377.4.20X	CI0000005377.4.B528	CI0000005377.4.B528	1.25	CI0000005377.4.R253	CI0000005377.4.R253	RN00003660	pT2pN0pMX	NULL	Pancreas
CSRT103/303/503	55	E7	Male	57	Pancreas / Pancreas	Tumor	Adenocarcinoma of pancreas	AJCC G2: Moderately differentiated	IIB	0	0	70	10	20	0	CU0000006838	CU	CU0000006838	CU0000006838.3.4X	CU0000006838.3.4X	CU0000006838.3.20X	CU0000006838.3.20X	CU0000006838.3.B427	CU0000006838.3.B427	1.13	CU0000006838.3.R207	CU0000006838.3.R207	RN0000360C	pT2pN1pMX	NULL	Pancreas
CSRT103/303/503	56	E8	Male	75	Pancreas / Pancreas	Tumor	Adenocarcinoma of pancreas, ductal	AJCC G2: Moderately differentiated	IIB	5	0	45	50	0	0	CI0000009651	CI	CI0000009651	CI0000009651.1.4X	CI0000009651.1.4X	CI0000009651.1.20X	CI0000009651.1.20X	CI0000009651.1.B374	CI0000009651.1.B374	1.62	CI0000009651.1.R190	CI0000009651.1.R190	RN000035DC	pT3pN1pMX	NULL	Pancreas
CSRT103/303/503	57	E9	Female	71	Pancreas / Pancreas	Tumor	Adenocarcinoma of pancreas, ductal	AJCC G3: Poorly differentiated	III	0	30	35	35	0	0	CI0000007830	CI	CI0000007830	CI0000007830.1.4X	CI0000007830.1.4X	CI0000007830.1.20X	CI0000007830.1.20X	CI0000007830.1.B528	CI0000007830.1.B528	1.29	CI0000007830.1.R253	CI0000007830.1.R253	RN00003661	pT3pN1bpMX	NULL	Pancreas
CSRT103/303/503	58	E10	Male	50	Pancreas / Pancreas	Tumor	Tumor of pancreas, Islet cell	Not Reported	Not Reported	0	30	70	0	0	0	CI0000006146	CI	CI0000006146	CI0000006146.1.4X	CI0000006146.1.4X	CI0000006146.1.20X	CI0000006146.1.20X	CI0000006146.1.B509	CI0000006146.1.B509	1	CI0000006146.1.R244	CI0000006146.1.R244	RN00003562	Not Reported	NULL	Pancreas
CSRT103/303/503	59	E11	Female	60	Pancreas / Pancreas	Tumor	Tumor of pancreas, neuroendocrine	Not Reported	Not Reported	0	0	95	5	0	0	CU0000000238	CU	CU0000000238	CU0000000238.1.4X	CU0000000238.1.4X	CU0000000238.1.20X	CU0000000238.1.20X	CU0000000238.1.B14	CU0000000238.1.B14	1.45	CU0000000238.1.R1	CU0000000238.1.R1	RN0000356A	Not Reported	NULL	Pancreas
CSRT103/303/503	60	E12	Female	60	Pancreas / Pancreas	Tumor	Tumor of pancreas, neuroendocrine	Not Reported	Not Reported	0	0	85	0	15	0	CI0000005744	CI	CI0000005744	CI0000005744.3.4X	CI0000005744.3.4X	CI0000005744.3.20X	CI0000005744.3.20X	CI0000005744.3.B504	CI0000005744.3.B504	1.57	CI0000005744.3.R240	CI0000005744.3.R240	RN000035A2	Not Reported	NULL	Pancreas
CSRT103/303/503	61	F1	Male	31	Pancreas / Pancreas	Tumor	Tumor of pancreas, Islet cell	Not Reported	Not Reported	0	0	95	5	0	0	CU0000005052	CU	CU0000005052	CU0000005052.1.4X	CU0000005052.1.4X	CU0000005052.1.20X	CU0000005052.1.20X	CU0000005052.1.B219	CU0000005052.1.B219	1.45	CU0000005052.1.R124	CU0000005052.1.R124	RN0000359F	Not Reported	NULL	Pancreas
CSRT103/303/503	62	F2	Female	64	Pancreas / Pancreas	Tumor	Tumor of pancreas, neuroendocrine	Not Reported	Not Reported	0	0	90	0	10	0	CU0000005471	CU	CU0000005471	CU0000005471.1.4X	CU0000005471.1.4X	CU0000005471.1.20X	CU0000005471.1.20X	CU0000005471.1.B219	CU0000005471.1.B219	2.26	CU0000005471.1.R124	CU0000005471.1.R124	RN000035A1	Not Reported	NULL	Pancreas
CSRT103/303/503	63	F3	Female	60	Pancreas / Pancreas	Tumor	Tumor of pancreas, neuroendocrine	Not Reported	Not Reported	0	0	85	0	15	0	CI0000005744	CI	CI0000005744	CI0000005744.2.4X	CI0000005744.2.4X	CI0000005744.2.20X	CI0000005744.2.20X	CI0000005744.2.B223	CI0000005744.2.B223	1.23	CI0000005744.2.R125	CI0000005744.2.R125	RN00003597	Not Reported	NULL	Pancreas
CSRT103/303/503	64	F4	Female	61	Pancreas / Pancreas	Tumor	Tumor of pancreas, neuroendocrine	Not Reported	Not Reported	0	0	90	0	2	8	CU0000000943	CU	CU0000000943	CU0000000943.1.4X	CU0000000943.1.4X	CU0000000943.1.20X	CU0000000943.1.20X	CU0000000943.1.B223	CU0000000943.1.B223	1.54	CU0000000943.1.R125	CU0000000943.1.R125	RN000035A3	Not Reported	NULL	Pancreas
CSRT103/303/503	65	F5	Male	51	Pancreas / Pancreas	Tumor	Tumor of pancreas, Islet cell	Not Reported	Not Reported	0	0	70	10	20	0	CI0000008064	CI	CI0000008064	CI0000008064.1.4X	CI0000008064.1.4X	CI0000008064.1.20X	CI0000008064.1.20X	CI0000008064.1.B229	CI0000008064.1.B229	1.07	CI0000008064.1.R128	CI0000008064.1.R128	RN000035A8	Not Reported	NULL	Pancreas
CSRT103/303/503	66	F6	Male	66	Pancreas / Pancreas	Tumor	Tumor of pancreas, neuroendocrine	Not Reported	Not Reported	0	0	90	10	0	0	CI0000006998	CI	CI0000006998	CI0000006998.2.4X	CI0000006998.2.4X	CI0000006998.2.20X	CI0000006998.2.20X	CI0000006998.2.B343	CI0000006998.2.B343	1.57	CI0000006998.2.R176	CI0000006998.2.R176	RN000035D3	Not Reported	NULL	Pancreas
CSRT103/303/503	67	F7	Male	76	Pancreas / Pancreas	Tumor	Tumor of pancreas, Islet cell	Not Reported	Not Reported	0	0	80	5	15	0	CI0000013656	CI	CI0000013656	CI0000013656.1.4X	CI0000013656.1.4X	CI0000013656.1.20X	CI0000013656.1.20X	CI0000013656.1.B508	CI0000013656.1.B508	1.16	CI0000013656.1.R244	CI0000013656.1.R244	RN000035F1	Not Reported	NULL	Pancreas
CSRT103/303/503	68	F8	Female	69	Pancreas / Liver	Tumor	Tumor of pancreas, neuroendocrine	AJCC G1: Well differentiated	Not Reported	0	0	98	0	2	0	CU0000006615	CU	CU0000006615	CU0000006615.1.4X	CU0000006615.1.4X	CU0000006615.1.20X	CU0000006615.1.20X	CU0000006615.1.B380	CU0000006615.1.B380	1.2	CU0000006615.1.R192	CU0000006615.1.R192	RN000035E0	Not Reported	NULL	Pancreas
CSRT103/303/503	69	F9	Female	73	Pancreas / Liver	Tumor	Tumor of pancreas, neuroendocrine, metastatic	AJCC G1: Well differentiated	Not Reported	0	0	95	0	5	0	CU0000012823	CU	CU0000012823	CU0000012823.1.4X	CU0000012823.1.4X	CU0000012823.1.20X	CU0000012823.1.20X	CU0000012823.1.B469	CU0000012823.1.B469	1.36	CU0000012823.1.R223	CU0000012823.1.R223	RN00003631	Not Reported	NULL	Pancreas
CSRT103/303/503	70	F10	Male	53	Prostate / Prostate	Normal	Adenocarcinoma of prostate	Gleason Score: 3+3=6/10	Normal	100	0	0	0	0	0	CI0000008907	CI	CI0000008907	CI0000008907.2.4X	CI0000008907.2.4X	CI0000008907.2.20X	CI0000008907.2.20X	CI0000008907.2.B416	CI0000008907.2.B416	1.29	CI0000008907.2.R205	CI0000008907.2.R205	RN00003607	pT2bpN0pMX	NULL	Pancreas
CSRT103/303/503	71	F11	Male	57	Prostate / Prostate	Normal	Adenocarcinoma of prostate	Gleason Score: 3+3=6/10	Normal	100	0	0	0	0	0	CU0000009300	CU	CU0000009300	CU0000009300.1.4X	CU0000009300.1.4X	CU0000009300.1.20X	CU0000009300.1.20X	CU0000009300.1.B647	CU0000009300.1.B647	1.51	CU0000009300.1.R346	CU0000009300.1.R346	RN000036E1	pT2cpNXpMX	NULL	Prostate
CSRT103/303/503	72	F12	Male	53	Prostate / Prostate	Normal	Adenocarcinoma of prostate	Gleason Score: 4+3=7/10	Normal	100	0	0	0	0	0	CU0000012839	CU	CU0000012839	CU0000012839.1.4X	CU0000012839.1.4X	CU0000012839.1.20X	CU0000012839.1.20X	CU0000012839.1.B647	CU0000012839.1.B647	0.96	CU0000012839.1.R346	CU0000012839.1.R346	RN000036E4	pT3apN0pMX	NULL	Prostate
CSRT103/303/503	73	G1	Male	53	Prostate / Prostate	Normal	Adenocarcinoma of prostate	Gleason Score: 4+3=7/10	Normal	100	0	0	0	0	0	CU0000012839	CU	CU0000012839	CU0000012839.2.4X	CU0000012839.2.4X	CU0000012839.2.20X	CU0000012839.2.20X	CU0000012839.2.B647	CU0000012839.2.B647	1.22	CU0000012839.2.R346	CU0000012839.2.R346	RN000036E5	pT3apN0pMX	NULL	Prostate
CSRT103/303/503	74	G2	Male	53	Prostate / Prostate	Normal	Adenocarcinoma of prostate	Gleason Score: 4+3=7/10	Normal	100	0	0	0	0	0	CU0000012839	CU	CU0000012839	CU0000012839.3.4X	CU0000012839.3.4X	CU0000012839.3.20X	CU0000012839.3.20X	CU0000012839.3.B647	CU0000012839.3.B647	1.8	CU0000012839.3.R346	CU0000012839.3.R346	RN000036E6	pT3apN0pMX	NULL	Prostate
CSRT103/303/503	75	G3	Male	65	Prostate / Prostate	Tumor	Adenocarcinoma of prostate	Gleason Score: 3+4=7/10	II	0	30	70	0	0	0	CI0000021696	CI	CI0000021696	CI0000021696.1.4X	CI0000021696.1.4X	CI0000021696.1.20X	CI0000021696.1.20X	CI0000021696.1.B638	CI0000021696.1.B638	1.35	CI0000021696.1.R337	CI0000021696.1.R337	RN000036A6	pT2apNXpMX	NULL	Prostate
CSRT103/303/503	76	G4	Male	61	Prostate / Prostate	Tumor	Adenocarcinoma of prostate	Gleason Score: 3+4=7/10	II	5	0	85	10	0	0	CI0000011364	CI	CI0000011364	CI0000011364.1.4X	CI0000011364.1.4X	CI0000011364.1.20X	CI0000011364.1.20X	CI0000011364.1.B508	CI0000011364.1.B508	1.46	CI0000011364.1.R244	CI0000011364.1.R244	RN000035AC	pT2bpN0pMX	NULL	Prostate
CSRT103/303/503	77	G5	Male	63	Prostate / Prostate	Tumor	Adenocarcinoma of prostate	Gleason Score: 3+4=7/10	II	5	0	80	15	0	0	CI0000013297	CI	CI0000013297	CI0000013297.1.4X	CI0000013297.1.4X	CI0000013297.1.20X	CI0000013297.1.20X	CI0000013297.1.B508	CI0000013297.1.B508	1.76	CI0000013297.1.R244	CI0000013297.1.R244	RN000035D0	pT2cpNXpMX	NULL	Prostate
CSRT103/303/503	78	G6	Male	59	Prostate / Prostate	Tumor	Adenocarcinoma of prostate	Gleason Score: 4+5=9/10	II	10	0	80	10	0	0	CI0000010088	CI	CI0000010088	CI0000010088.1.4X	CI0000010088.1.4X	CI0000010088.1.20X	CI0000010088.1.20X	CI0000010088.1.B349	CI0000010088.1.B349	1.59	CI0000010088.1.R178	CI0000010088.1.R178	RN000035D5	pT2cpN0pMX	NULL	Prostate
CSRT103/303/503	79	G7	Male	63	Prostate / Prostate	Tumor	Adenocarcinoma of prostate	Gleason Score: 3+4=7/10	II	20	0	80	0	0	0	CI0000018743	CI	CI0000018743	CI0000018743.1.4X	CI0000018743.1.4X	CI0000018743.1.20X	CI0000018743.1.20X	CI0000018743.1.B641	CI0000018743.1.B641	1.32	CI0000018743.1.R339	CI0000018743.1.R339	RN000036AF	pT2cpN0pMX	NULL	Prostate
CSRT103/303/503	80	G8	Male	63	Prostate / Prostate	Tumor	Adenocarcinoma of prostate	Gleason Score: 3+4=7/10	II	25	15	60	0	0	0	CI0000006771	CI	CI0000006771	CI0000006771.4.4X	CI0000006771.4.4X	CI0000006771.4.20X	CI0000006771.4.20X	CI0000006771.4.B416	CI0000006771.4.B416	1.1	CI0000006771.4.R206	CI0000006771.4.R206	RN00003606	pT2cpNXpMX	NULL	Prostate
CSRT103/303/503	81	G9	Male	70	Prostate / Prostate	Tumor	Adenocarcinoma of prostate	Gleason Score: 3+4=7/10	II	25	0	65	5	5	0	CI0000021348	CI	CI0000021348	CI0000021348.1.4X	CI0000021348.1.4X	CI0000021348.1.20X	CI0000021348.1.20X	CI0000021348.1.B641	CI0000021348.1.B641	1.35	CI0000021348.1.R339	CI0000021348.1.R339	RN000036B3	pT2cpN0pMX	NULL	Prostate
CSRT103/303/503	82	G10	Male	63	Prostate / Prostate	Tumor	Adenocarcinoma of prostate	Gleason Score: 3+4=7/10	II	30	0	70	0	0	0	CI0000022366	CI	CI0000022366	CI0000022366.2.4X	CI0000022366.2.4X	CI0000022366.2.20X	CI0000022366.2.20X	CI0000022366.2.B641	CI0000022366.2.B641	1.05	CI0000022366.2.R339	CI0000022366.2.R339	RN000036B4	pT2cpN0pMX	NULL	Prostate
CSRT103/303/503	83	G11	Male	53	Prostate / Prostate	Tumor	Adenocarcinoma of prostate	Gleason Score: 3+3=6/10	II	40	0	60	0	0	0	CI0000019246	CI	CI0000019246	CI0000019246.1.4X	CI0000019246.1.4X	CI0000019246.1.20X	CI0000019246.1.20X	CI0000019246.1.B641	CI0000019246.1.B641	1.54	CI0000019246.1.R339	CI0000019246.1.R339	RN000036B1	pT2cpNXpMX	NULL	Prostate
CSRT103/303/503	84	G12	Male	83	Prostate / Prostate	Tumor	Adenocarcinoma of prostate	Gleason Score: 5+4=9/10	II	40	0	60	0	0	0	CX0000000465	CX	CX0000000465	CX0000000465.1.4X	CX0000000465.1.4X	CX0000000465.1.20X	CX0000000465.1.20X	CX0000000465.1.B641	CX0000000465.1.B641	1.69	CX0000000465.1.R339	CX0000000465.1.R339	RN000036B9	pT2pNXpMX	NULL	Prostate
CSRT103/303/503	85	H1	Male	63	Prostate / Prostate	Tumor	Adenocarcinoma of prostate	Gleason Score: 3+4=7/10	II	40	0	60	0	0	0	CI0000022366	CI	CI0000022366	CI0000022366.3.4X	CI0000022366.3.4X	CI0000022366.3.20X	CI0000022366.3.20X	CI0000022366.3.B643	CI0000022366.3.B643	1.25	CI0000022366.3.R341	CI0000022366.3.R341	RN000036C2	pT2cpN0pMX	NULL	Prostate
CSRT103/303/503	86	H2	Male	61	Prostate / Prostate	Tumor	Adenocarcinoma of prostate	Gleason Score: 3+4=7/10	III	0	0	90	5	5	0	CI0000022901	CI	CI0000022901	CI0000022901.1.4X	CI0000022901.1.4X	CI0000022901.1.20X	CI0000022901.1.20X	CI0000022901.1.B638	CI0000022901.1.B638	1.39	CI0000022901.1.R337	CI0000022901.1.R337	RN000036A7	pT3bpN0pMX	NULL	Prostate
CSRT103/303/503	87	H3	Male	57	Prostate / Prostate	Tumor	Adenocarcinoma of prostate	Gleason Score: 4+5=9/10	III	0	60	40	0	0	0	CI0000017982	CI	CI0000017982	CI0000017982.1.4X	CI0000017982.1.4X	CI0000017982.1.20X	CI0000017982.1.20X	CI0000017982.1.B641	CI0000017982.1.B641	1.24	CI0000017982.1.R339	CI0000017982.1.R339	RN000036AE	pT3apN0pMX	NULL	Prostate
CSRT103/303/503	88	H4	Male	53	Prostate / Prostate	Tumor	Adenocarcinoma of prostate	Gleason Score: 3+3=6/10	III	0	0	95	5	0	0	CI0000019189	CI	CI0000019189	CI0000019189.1.4X	CI0000019189.1.4X	CI0000019189.1.20X	CI0000019189.1.20X	CI0000019189.1.B641	CI0000019189.1.B641	1.61	CI0000019189.1.R339	CI0000019189.1.R339	RN000036B0	pT3bpN0pMX	NULL	Prostate
CSRT103/303/503	89	H5	Male	64	Prostate / Prostate	Tumor	Adenocarcinoma of prostate	Gleason Score: 4+3=7/10	III	0	0	90	5	5	0	CX0000000227	CX	CX0000000227	CX0000000227.1.4X	CX0000000227.1.4X	CX0000000227.1.20X	CX0000000227.1.20X	CX0000000227.1.B641	CX0000000227.1.B641	1.09	CX0000000227.1.R339	CX0000000227.1.R339	RN000036B5	pT3bpNXpMX	NULL	Prostate
CSRT103/303/503	90	H6	Male	54	Prostate / Prostate	Tumor	Adenocarcinoma of prostate	Gleason Score: 5+4=9/10	III	0	0	90	5	5	0	CX0000000228	CX	CX0000000228	CX0000000228.1.4X	CX0000000228.1.4X	CX0000000228.1.20X	CX0000000228.1.20X	CX0000000228.1.B641	CX0000000228.1.B641	1.23	CX0000000228.1.R339	CX0000000228.1.R339	RN000036B6	pT3bpN0pMX	NULL	Prostate
CSRT103/303/503	91	H7	Male	48	Prostate / Prostate	Tumor	Adenocarcinoma of prostate	Gleason Score: 4+5=9/10	III	5	0	75	0	15	5	CI0000009532	CI	CI0000009532	CI0000009532.1.4X	CI0000009532.1.4X	CI0000009532.1.20X	CI0000009532.1.20X	CI0000009532.1.B416	CI0000009532.1.B416	1.72	CI0000009532.1.R205	CI0000009532.1.R205	RN00003608	pT3bpN0pMX	NULL	Prostate
CSRT103/303/503	92	H8	Male	61	Prostate / Prostate	Tumor	Adenocarcinoma of prostate	Gleason Score: 4+4=8/10	III	10	0	80	10	0	0	CI0000018413	CI	CI0000018413	CI0000018413.2.4X	CI0000018413.2.4X	CI0000018413.2.20X	CI0000018413.2.20X	CI0000018413.2.B610	CI0000018413.2.B610	1.52	CI0000018413.2.R307	CI0000018413.2.R307	RN0000368F	pT3apN1pMX	NULL	Prostate
CSRT103/303/503	93	H9	Male	64	Prostate / Prostate	Tumor	Adenocarcinoma of prostate	Gleason Score: 4+3=7/10	IV	0	0	90	5	5	0	CI0000022909	CI	CI0000022909	CI0000022909.1.4X	CI0000022909.1.4X	CI0000022909.1.20X	CI0000022909.1.20X	CI0000022909.1.B638	CI0000022909.1.B638	1.6	CI0000022909.1.R337	CI0000022909.1.R337	RN000036A8	pT3apN1pMX	NULL	Prostate
CSRT103/303/503	94	H10	Male	87	Prostate / Prostate	Tumor	Adenocarcinoma of prostate	Gleason Score: 5+4=9/10	Not Reported	0	0	80	0	20	0	CX0000000460	CX	CX0000000460	CX0000000460.1.4X	CX0000000460.1.4X	CX0000000460.1.20X	CX0000000460.1.20X	CX0000000460.1.B641	CX0000000460.1.B641	1.1	CX0000000460.1.R339	CX0000000460.1.R339	RN000036B7	Not Reported	NULL	Prostate
CSRT103/303/503	95	H11	Male	77	Prostate / Prostate	Tumor	Adenocarcinoma of prostate	Gleason Score: 4+4=8/10	Not Reported	10	0	90	0	0	0	CX0000000464	CX	CX0000000464	CX0000000464.1.4X	CX0000000464.1.4X	CX0000000464.1.20X	CX0000000464.1.20X	CX0000000464.1.B641	CX0000000464.1.B641	2	CX0000000464.1.R339	CX0000000464.1.R339	RN000036B8	Not Reported	NULL	Prostate
CSRT103/303/503	96	H12	Female	32	Stomach / Stomach	Normal	No pathologic disease	NULL	Normal	100	0	0	0	0	0	CI0000013739	CI	CI0000013739	CI0000013739.1.4X	CI0000013739.1.4X	CI0000013739.1.20X	CI0000013739.1.20X	CI0000013739.1.B522	CI0000013739.1.B522	1.33	CI0000013739.1.R251	CI0000013739.1.R251	RN00003657	Not Reported	NULL	Prostate

## Sheet: Plate-4
sku	well	Well position	gender	age	tissue	appearance	diagnosis	tumorgrade	stage	normal	lesion	tumor	hypercellular_stroma	hypocellular_stroma	necrosis	Field17	Field18	report	Field20	tissue_image4	Field22	tissue_image20	Field24	Electropherogram	bioanalyser_ration	Field27	rtpcr	sample_id	tnm	verification	disease
CSRT103/303/503	1	A1	Male	77	Stomach / Stomach	Normal	Adenocarcinoma of stomach	AJCC G3: Poorly differentiated	Normal	100	0	0	0	0	0	CU0000014362	CU	CU0000014362	CU0000014362.1.4X	CU0000014362.1.4X	CU0000014362.1.20X	CU0000014362.1.20X	CU0000014362.1.B523	CU0000014362.1.B523	1.4	CU0000014362.1.R251	CU0000014362.1.R251	RN0000365B	pT2pN1pMX	NULL	Stomach
CSRT103/303/503	2	A2	Male	72	Stomach / Stomach	Normal	Adenocarcinoma of stomach	AJCC G3: Poorly differentiated	Normal	100	0	0	0	0	0	CI0000017069	CI	CI0000017069	CI0000017069.1.4X	CI0000017069.1.4X	CI0000017069.1.20X	CI0000017069.1.20X	CI0000017069.1.B571	CI0000017069.1.B571	1.3	CI0000017069.1.R273	CI0000017069.1.R273	RN00003673	pT3pN1pMX	NULL	Stomach
CSRT103/303/503	3	A3	Male	46	Stomach / Stomach	Normal	Adenocarcinoma of stomach	AJCC G3: Poorly differentiated	Normal	100	0	0	0	0	0	CI0000015788	CI	CI0000015788	CI0000015788.1.4X	CI0000015788.1.4X	CI0000015788.1.20X	CI0000015788.1.20X	CI0000015788.1.B571	CI0000015788.1.B571	1.3	CI0000015788.1.R273	CI0000015788.1.R273	RN00003672	pT2bpN3pM0	NULL	Stomach
CSRT103/303/503	4	A4	Male	41	Stomach / Stomach	Normal	Gastrointestinal stromal tumor of stomach	Not Reported	Normal	100	0	0	0	0	0	CI0000009851	CI	CI0000009851	CI0000009851.1.4X	CI0000009851.1.4X	CI0000009851.1.20X	CI0000009851.1.20X	CI0000009851.1.B468	CI0000009851.1.B468	1.2	CI0000009851.1.R223	CI0000009851.1.R223	RN0000362D	Not Reported	NULL	Stomach
CSRT103/303/503	5	A5	Male	78	Stomach / Stomach	Tumor	Adenocarcinoma of stomach, intestinal type	AJCC G2: Moderately differentiated	IA	0	0	60	15	20	5	CI0000014317	CI	CI0000014317	CI0000014317.4.4X	CI0000014317.4.4X	CI0000014317.4.20X	CI0000014317.4.20X	CI0000014317.4.B523	CI0000014317.4.B523	1.26	CI0000014317.4.R251	CI0000014317.4.R251	RN00003659	pT1pN0pMX	NULL	Stomach
CSRT103/303/503	6	A6	Male	87	Stomach / Stomach	Tumor	Adenocarcinoma of stomach	AJCC G2: Moderately differentiated	IB	0	0	70	30	0	0	CI0000012282	CI	CI0000012282	CI0000012282.1.4X	CI0000012282.1.4X	CI0000012282.1.20X	CI0000012282.1.20X	CI0000012282.1.B571	CI0000012282.1.B571	0.85	CI0000012282.1.R273	CI0000012282.1.R273	RN00003670	pT2bpN0pMX	NULL	Stomach
CSRT103/303/503	7	A7	Male	89	Stomach / Stomach	Tumor	Adenocarcinoma of stomach	AJCC G2: Moderately differentiated	IB	25	0	25	35	15	0	CU0000001984	CU	CU0000001984	CU0000001984.2.4X	CU0000001984.2.4X	CU0000001984.2.20X	CU0000001984.2.20X	CU0000001984.2.B199	CU0000001984.2.B199	1.27	CU0000001984.2.R114	CU0000001984.2.R114	RN00003583	pT2bpNXpMX	NULL	Stomach
CSRT103/303/503	8	A8	Male	76	Stomach / Stomach	Tumor	Adenocarcinoma of stomach	AJCC G2: Moderately differentiated	II	0	0	80	0	15	5	CI0000014221	CI	CI0000014221	CI0000014221.2.4X	CI0000014221.2.4X	CI0000014221.2.20X	CI0000014221.2.20X	CI0000014221.2.B519	CI0000014221.2.B519	1.39	CI0000014221.2.R250	CI0000014221.2.R250	RN0000365E	pT2bpN1pMX	NULL	Stomach
CSRT103/303/503	9	A9	Female	65	Stomach / Stomach	Tumor	Adenocarcinoma of stomach	AJCC G3: Poorly differentiated	II	15	0	80	5	0	0	CU0000012088	CU	CU0000012088	CU0000012088.1.4X	CU0000012088.1.4X	CU0000012088.1.20X	CU0000012088.1.20X	CU0000012088.1.B573	CU0000012088.1.B573	1.59	CU0000012088.1.R273	CU0000012088.1.R273	RN00003679	pT1pN2pMX	NULL	Stomach
CSRT103/303/503	10	A10	Male	77	Stomach / Stomach	Tumor	Adenocarcinoma of stomach	AJCC G3: Poorly differentiated	II	30	0	60	0	10	0	CU0000014362	CU	CU0000014362	CU0000014362.2.4X	CU0000014362.2.4X	CU0000014362.2.20X	CU0000014362.2.20X	CU0000014362.2.B524	CU0000014362.2.B524	1.23	CU0000014362.2.R251	CU0000014362.2.R251	RN0000365A	pT2pN1pMX	NULL	Stomach
CSRT103/303/503	11	A11	Male	72	Stomach / Stomach	Tumor	Adenocarcinoma of stomach	AJCC G3: Poorly differentiated	IIIA	0	0	70	20	0	10	CI0000017069	CI	CI0000017069	CI0000017069.2.4X	CI0000017069.2.4X	CI0000017069.2.20X	CI0000017069.2.20X	CI0000017069.2.B571	CI0000017069.2.B571	1.47	CI0000017069.2.R273	CI0000017069.2.R273	RN00003674	pT3pN1pMX	NULL	Stomach
CSRT103/303/503	12	A12	Male	86	Stomach / Stomach	Tumor	Gastrointestinal stromal tumor of stomach	Not Reported	Not Reported	0	0	95	5	0	0	CU0000000667	CU	CU0000000667	CU0000000667.1.4X	CU0000000667.1.4X	CU0000000667.1.20X	CU0000000667.1.20X	CU0000000667.1.B3	CU0000000667.1.B3	1.53	CU0000000667.1.R18	CU0000000667.1.R18	RN0000355F	Not Reported	NULL	Stomach
CSRT103/303/503	13	B1	Male	71	Stomach / Stomach	Tumor	Gastrointestinal stromal tumor of stomach	Not Reported	Not Reported	0	0	98	2	0	0	CU0000001261	CU	CU0000001261	CU0000001261.1.4X	CU0000001261.1.4X	CU0000001261.1.20X	CU0000001261.1.20X	CU0000001261.1.B81	CU0000001261.1.B81	1.99	CU0000001261.1.R51	CU0000001261.1.R51	RN00003575	Not Reported	NULL	Stomach
CSRT103/303/503	14	B2	Female	82	Stomach / Stomach	Tumor	Gastrointestinal stromal tumor of stomach	Not Reported	Not Reported	0	0	90	0	10	0	CU0000006459	CU	CU0000006459	CU0000006459.1.4X	CU0000006459.1.4X	CU0000006459.1.20X	CU0000006459.1.20X	CU0000006459.1.B235	CU0000006459.1.B235	1.57	CU0000006459.1.R131	CU0000006459.1.R131	RN00003587	Not Reported	NULL	Stomach
CSRT103/303/503	15	B3	Male	41	Stomach / Stomach	Tumor	Gastrointestinal stromal tumor of stomach	Not Reported	Not Reported	0	0	97	3	0	0	CI0000009851	CI	CI0000009851	CI0000009851.2.4X	CI0000009851.2.4X	CI0000009851.2.20X	CI0000009851.2.20X	CI0000009851.2.B468	CI0000009851.2.B468	1.34	CI0000009851.2.R223	CI0000009851.2.R223	RN0000362C	Not Reported	NULL	Stomach
CSRT103/303/503	16	B4	Male	36	Stomach / Stomach	Tumor	Gastrointestinal stromal tumor of stomach	Not Reported	Not Reported	0	0	98	2	0	0	CU0000012128	CU	CU0000012128	CU0000012128.1.4X	CU0000012128.1.4X	CU0000012128.1.20X	CU0000012128.1.20X	CU0000012128.1.B475	CU0000012128.1.B475	1.51	CU0000012128.1.R225	CU0000012128.1.R225	RN00003635	Not Reported	NULL	Stomach
CSRT103/303/503	17	B5	Female	63	Stomach / Stomach	Tumor	Gastrointestinal stromal tumor of stomach	See Other Pathology Notes	Not Reported	0	0	95	3	2	0	CI0000015050	CI	CI0000015050	CI0000015050.1.4X	CI0000015050.1.4X	CI0000015050.1.20X	CI0000015050.1.20X	CI0000015050.1.B482	CI0000015050.1.B482	1.53	CI0000015050.1.R228	CI0000015050.1.R228	RN00003639	Not Reported	NULL	Stomach
CSRT103/303/503	18	B6	Female	85	Stomach / Stomach	Tumor	Adenoma of stomach, villous	Other Histologic Grade	Not Reported	0	0	90	5	5	0	CU0000005898	CU	CU0000005898	CU0000005898.2.4X	CU0000005898.2.4X	CU0000005898.2.20X	CU0000005898.2.20X	CU0000005898.2.B586-1	CU0000005898.2.B586-1	2.42	CU0000005898.2.R280	CU0000005898.2.R280	RN00003681	Not Reported	NULL	Stomach
CSRT103/303/503	44	D8	Female	42	Thyroid gland / Thyroid gland	Normal	Carcinoma of thyroid, medullary	Not Reported	Normal	100	0	0	0	0	0	CI0000006770	CI	CI0000006770	CI0000006770.1.4X	CI0000006770.1.4X	CI0000006770.1.20X	CI0000006770.1.20X	CI0000006770.1.B522	CI0000006770.1.B522	1.34	CI0000006770.1.R251	CI0000006770.1.R251	RN00003655	pT1pN0pMX	NULL	Thyroid gland
CSRT103/303/503	45	D9	Female	57	Thyroid gland / Thyroid gland	Normal	Adenoma of parathyroid gland	Not Reported	Normal	100	0	0	0	0	0	CU0000011073	CU	CU0000011073	CU0000011073.1.4X	CU0000011073.1.4X	CU0000011073.1.20X	CU0000011073.1.20X	CU0000011073.1.B516	CU0000011073.1.B516	1.49	CU0000011073.1.R247	CU0000011073.1.R247	RN00003651	Not Reported	NULL	Thyroid gland
CSRT103/303/503	46	D10	Female	65	Thyroid gland / Thyroid gland	Normal	Adenoma of thyroid, Hurthle cell	Not Reported	Normal	100	0	0	0	0	0	CI0000007402	CI	CI0000007402	CI0000007402.1.4X	CI0000007402.1.4X	CI0000007402.1.20X	CI0000007402.1.20X	CI0000007402.1.B522	CI0000007402.1.B522	1.54	CI0000007402.1.R251	CI0000007402.1.R251	RN00003656	Not Reported	NULL	Thyroid gland
CSRT103/303/503	47	D11	Female	27	Thyroid gland / Thyroid gland	Tumor	Carcinoma of thyroid, papillary	Not Reported	I	0	0	95	0	5	0	CI0000005436	CI	CI0000005436	CI0000005436.1.4X	CI0000005436.1.4X	CI0000005436.1.20X	CI0000005436.1.20X	CI0000005436.1.B180	CI0000005436.1.B180	1.73	CI0000005436.1.R102	CI0000005436.1.R102	RN00003550	pT2pN1apMX	NULL	Thyroid gland
CSRT103/303/503	48	D12	Female	27	Thyroid gland / Thyroid gland	Tumor	Carcinoma of thyroid, papillary	Not Reported	I	0	0	90	0	10	0	CI0000005436	CI	CI0000005436	CI0000005436.4.4X	CI0000005436.4.4X	CI0000005436.4.20X	CI0000005436.4.20X	CI0000005436.4.B570	CI0000005436.4.B570	1.63	CI0000005436.4.R282	CI0000005436.4.R282	RN000035D9	pT2pN1apMX	NULL	Thyroid gland
CSRT103/303/503	49	E1	Female	28	Thyroid gland / Thyroid gland	Tumor	Carcinoma of thyroid, papillary, follicular variant	Not Reported	I	0	0	95	0	5	0	CU0000005308	CU	CU0000005308	CU0000005308.2.4X	CU0000005308.2.4X	CU0000005308.2.20X	CU0000005308.2.20X	CU0000005308.2.B567	CU0000005308.2.B567	1.27	CU0000005308.2.R270	CU0000005308.2.R270	RN00003669	pT3pN0pMX	NULL	Thyroid gland
CSRT103/303/503	50	E2	Female	34	Thyroid gland / Thyroid gland	Tumor	Carcinoma of thyroid, papillary	Not Reported	I	0	0	90	10	0	0	CI0000006724	CI	CI0000006724	CI0000006724.2.4X	CI0000006724.2.4X	CI0000006724.2.20X	CI0000006724.2.20X	CI0000006724.2.B570	CI0000006724.2.B570	1.5	CI0000006724.2.R282	CI0000006724.2.R282	RN0000366C	pT3pN1apMX	NULL	Thyroid gland
CSRT103/303/503	51	E3	Female	62	Thyroid gland / Thyroid gland	Tumor	Carcinoma of thyroid, papillary	Not Reported	I	0	0	97	0	3	0	CI0000010952	CI	CI0000010952	CI0000010952.2.4X	CI0000010952.2.4X	CI0000010952.2.20X	CI0000010952.2.20X	CI0000010952.2.B570	CI0000010952.2.B570	1.53	CI0000010952.2.R282	CI0000010952.2.R282	RN0000366E	pT1pNXpMX	NULL	Thyroid gland
CSRT103/303/503	52	E4	Female	31	Thyroid gland / Thyroid gland	Tumor	Carcinoma of thyroid, papillary	AJCC G1: Well differentiated	I	0	0	95	0	5	0	CI0000019358	CI	CI0000019358	CI0000019358.1.4X	CI0000019358.1.4X	CI0000019358.1.20X	CI0000019358.1.20X	CI0000019358.1.B618	CI0000019358.1.B618	1.16	CI0000019358.1.R317	CI0000019358.1.R317	RN00003693	pT1pN1apMX	NULL	Thyroid gland
CSRT103/303/503	53	E5	Female	31	Thyroid gland / Thyroid gland	Tumor	Carcinoma of thyroid, papillary	Not Reported	I	0	0	90	10	0	0	CU0000006041	CU	CU0000006041	CU0000006041.1.4X	CU0000006041.1.4X	CU0000006041.1.20X	CU0000006041.1.20X	CU0000006041.1.B618	CU0000006041.1.B618	1.05	CU0000006041.1.R317	CU0000006041.1.R317	RN00003695	pT2pN1pMX	NULL	Thyroid gland
CSRT103/303/503	54	E6	Female	40	Thyroid gland / Thyroid gland	Tumor	Carcinoma of thyroid, papillary, follicular variant	Not Reported	I	0	0	90	0	10	0	CU0000006624	CU	CU0000006624	CU0000006624.3.4X	CU0000006624.3.4X	CU0000006624.3.20X	CU0000006624.3.20X	CU0000006624.3.B618	CU0000006624.3.B618	1	CU0000006624.3.R317	CU0000006624.3.R317	RN00003696	pT2pNXpMX	NULL	Thyroid gland
CSRT103/303/503	55	E7	Female	48	Thyroid gland / Thyroid gland	Tumor	Carcinoma of thyroid, papillary, follicular variant	Not Reported	I	0	0	80	0	20	0	CU0000012201	CU	CU0000012201	CU0000012201.1.4X	CU0000012201.1.4X	CU0000012201.1.20X	CU0000012201.1.20X	CU0000012201.1.B618	CU0000012201.1.B618	1.58	CU0000012201.1.R317	CU0000012201.1.R317	RN00003698	pT1pN0pMX	NULL	Thyroid gland
CSRT103/303/503	56	E8	Female	58	Thyroid gland / Thyroid gland	Tumor	Carcinoma of thyroid, follicular	Not Reported	II	0	0	95	0	5	0	CU0000005987	CU	CU0000005987	CU0000005987.1.4X	CU0000005987.1.4X	CU0000005987.1.20X	CU0000005987.1.20X	CU0000005987.1.B313	CU0000005987.1.B313	1.68	CU0000005987.1.R165	CU0000005987.1.R165	RN000035C9	pT2pNXpMX	NULL	Thyroid gland
CSRT103/303/503	57	E9	Female	79	Thyroid gland / Thyroid gland	Tumor	Carcinoma of thyroid, papillary	Not Reported	II	0	0	90	0	5	5	CU0000011552	CU	CU0000011552	CU0000011552.1.4X	CU0000011552.1.4X	CU0000011552.1.20X	CU0000011552.1.20X	CU0000011552.1.B618	CU0000011552.1.B618	1.15	CU0000011552.1.R317	CU0000011552.1.R317	RN00003697	pT2pNXpMX	NULL	Thyroid gland
CSRT103/303/503	58	E10	Female	81	Thyroid gland / Thyroid gland	Tumor	Carcinoma of thyroid, follicular	Not Reported	III	0	0	80	0	20	0	CI0000005354	CI	CI0000005354	CI0000005354.1.4X	CI0000005354.1.4X	CI0000005354.1.20X	CI0000005354.1.20X	CI0000005354.1.B206	CI0000005354.1.B206	1.21	CI0000005354.1.R117	CI0000005354.1.R117	RN0000359A	pT3pNXpMX	NULL	Thyroid gland
CSRT103/303/503	59	E11	Male	71	Thyroid gland / Thyroid gland	Tumor	Carcinoma of thyroid, follicular	Not Reported	III	0	0	90	0	10	0	CI0000017163	CI	CI0000017163	CI0000017163.2.4X	CI0000017163.2.4X	CI0000017163.2.20X	CI0000017163.2.20X	CI0000017163.2.B567	CI0000017163.2.B567	1.2	CI0000017163.2.R270	CI0000017163.2.R270	RN000035BD	pT3pN0pMX	NULL	Thyroid gland
CSRT103/303/503	60	E12	Female	81	Thyroid gland / Thyroid gland	Tumor	Carcinoma of thyroid, papillary, follicular variant	Not Reported	III	0	0	85	10	5	0	CU0000005656	CU	CU0000005656	CU0000005656.3.4X	CU0000005656.3.4X	CU0000005656.3.20X	CU0000005656.3.20X	CU0000005656.3.B568	CU0000005656.3.B568	1.51	CU0000005656.3.R270	CU0000005656.3.R270	RN0000366A	pT3pNXpMX	NULL	Thyroid gland
CSRT103/303/503	61	F1	Female	55	Thyroid gland / Thyroid gland	Tumor	Carcinoma of thyroid, papillary	Not Reported	III	0	0	85	5	10	0	CI0000007039	CI	CI0000007039	CI0000007039.2.4X	CI0000007039.2.4X	CI0000007039.2.20X	CI0000007039.2.20X	CI0000007039.2.B570	CI0000007039.2.B570	1.61	CI0000007039.2.R282	CI0000007039.2.R282	RN0000366D	pT3pN1apMX	NULL	Thyroid gland
CSRT103/303/503	62	F2	Female	55	Thyroid gland / Thyroid gland	Tumor	Carcinoma of thyroid, papillary	Not Reported	III	0	0	85	5	10	0	CI0000007039	CI	CI0000007039	CI0000007039.4.4X	CI0000007039.4.4X	CI0000007039.4.20X	CI0000007039.4.20X	CI0000007039.4.B618	CI0000007039.4.B618	1.47	CI0000007039.4.R317	CI0000007039.4.R317	RN00003691	pT3pN1apMX	NULL	Thyroid gland
CSRT103/303/503	63	F3	Female	39	Thyroid gland / Thyroid gland	Tumor	Carcinoma of thyroid, medullary	Not Reported	IVA	0	0	75	0	25	0	CU0000005632	CU	CU0000005632	CU0000005632.1.4X	CU0000005632.1.4X	CU0000005632.1.20X	CU0000005632.1.20X	CU0000005632.1.B618	CU0000005632.1.B618	0.86	CU0000005632.1.R317	CU0000005632.1.R317	RN00003694	pT4apN1pMX	NULL	Thyroid gland
CSRT103/303/503	64	F4	Female	41	Thyroid gland / Thyroid gland	Tumor	Thyroiditis, lymphocytic	NULL	Not Reported	0	0	99	1	0	0	CU0000001130	CU	CU0000001130	CU0000001130.1.4X	CU0000001130.1.4X	CU0000001130.1.20X	CU0000001130.1.20X	CU0000001130.1.B90	CU0000001130.1.B90	1.26	CU0000001130.1.R55	CU0000001130.1.R55	RN00003578	Not Reported	NULL	Thyroid gland
CSRT103/303/503	65	F5	Male	58	Urinary bladder / Urinary bladder	Normal	Carcinoma of ureter, transitional cell	AJCC G3: Poorly differentiated	Normal	100	0	0	0	0	0	CI0000007931	CI	CI0000007931	CI0000007931.1.4X	CI0000007931.1.4X	CI0000007931.1.20X	CI0000007931.1.20X	CI0000007931.1.B457	CI0000007931.1.B457	1.34	CI0000007931.1.R219	CI0000007931.1.R219	RN00003627	pT3pN0pMX	NULL	Urinary bladder
CSRT103/303/503	66	F6	Male	80	Urinary bladder / Urinary bladder	Normal	Adenocarcinoma of prostate	Gleason Score: 3+3=6/10	Normal	100	0	0	0	0	0	CI0000020160	CI	CI0000020160	CI0000020160.1.4X	CI0000020160.1.4X	CI0000020160.1.20X	CI0000020160.1.20X	CI0000020160.1.B648	CI0000020160.1.B648	1.18	CI0000020160.1.R346	CI0000020160.1.R346	RN000036D1	pT3apN0pMX	NULL	Urinary bladder
CSRT103/303/503	67	F7	Male	66	Urinary bladder / Urinary bladder	Tumor	Carcinoma of bladder, papillary transitional cell	AJCC G1: Well differentiated	0a	0	0	90	10	0	0	CU0000005811	CU	CU0000005811	CU0000005811.1.4X	CU0000005811.1.4X	CU0000005811.1.20X	CU0000005811.1.20X	CU0000005811.1.B165	CU0000005811.1.B165	1.23	CU0000005811.1.R96	CU0000005811.1.R96	RN00003593	pTapN0pMX	NULL	Urinary bladder
CSRT103/303/503	68	F8	Male	70	Urinary bladder / Urinary bladder	Tumor	Carcinoma of bladder, transitional cell	AJCC G3: Poorly differentiated	I	20	0	65	10	0	5	CI0000005295	CI	CI0000005295	CI0000005295.4.4X	CI0000005295.4.4X	CI0000005295.4.20X	CI0000005295.4.20X	CI0000005295.4.B319	CI0000005295.4.B319	1.11	CI0000005295.4.R168	CI0000005295.4.R168	RN0000354A	pT1pN0pMX	NULL	Urinary bladder
CSRT103/303/503	69	F9	Male	68	Urinary bladder / Urinary bladder	Tumor	Carcinoma of bladder, transitional cell	AJCC G4: Undifferentiated	II	0	0	88	2	0	10	CU0000005819	CU	CU0000005819	CU0000005819.1.4X	CU0000005819.1.4X	CU0000005819.1.20X	CU0000005819.1.20X	CU0000005819.1.B197	CU0000005819.1.B197	1.83	CU0000005819.1.R115	CU0000005819.1.R115	RN00003582	pT2pN0pMX	NULL	Urinary bladder
CSRT103/303/503	70	F10	Female	65	Urinary bladder / Urinary bladder	Tumor	Carcinoma of bladder, papillary transitional cell	AJCC G3: Poorly differentiated	II	0	0	75	0	20	5	CI0000019577	CI	CI0000019577	CI0000019577.1.4X	CI0000019577.1.4X	CI0000019577.1.20X	CI0000019577.1.20X	CI0000019577.1.B648	CI0000019577.1.B648	1.53	CI0000019577.1.R346	CI0000019577.1.R346	RN000036CF	pT2pNXpMX	NULL	Urinary bladder
CSRT103/303/503	71	F11	Male	68	Urinary bladder / Urinary bladder	Tumor	Carcinoma of bladder, transitional cell	AJCC G4: Undifferentiated	II	0	0	83	2	0	15	CU0000005819	CU	CU0000005819	CU0000005819.2.4X	CU0000005819.2.4X	CU0000005819.2.20X	CU0000005819.2.20X	CU0000005819.2.B648	CU0000005819.2.B648	1.05	CU0000005819.2.R346	CU0000005819.2.R346	RN000036D3	pT2pN0pMX	NULL	Urinary bladder
CSRT103/303/503	72	F12	Male	67	Urinary bladder / Urinary bladder	Tumor	Carcinoma of bladder, papillary transitional cell	AJCC G1: Well differentiated	II	0	0	85	0	0	15	CU0000016141	CU	CU0000016141	CU0000016141.1.4X	CU0000016141.1.4X	CU0000016141.1.20X	CU0000016141.1.20X	CU0000016141.1.B648	CU0000016141.1.B648	1.34	CU0000016141.1.R346	CU0000016141.1.R346	RN000036D8	pT2pNXpMX	NULL	Urinary bladder
CSRT103/303/503	73	G1	Male	67	Urinary bladder / Urinary bladder	Tumor	Carcinoma of bladder, papillary transitional cell	AJCC G1: Well differentiated	II	20	0	70	0	0	10	CU0000016141	CU	CU0000016141	CU0000016141.2.4X	CU0000016141.2.4X	CU0000016141.2.20X	CU0000016141.2.20X	CU0000016141.2.B648	CU0000016141.2.B648	1.51	CU0000016141.2.R346	CU0000016141.2.R346	RN000036D9	pT2pNXpMX	NULL	Urinary bladder
CSRT103/303/503	74	G2	Male	82	Urinary bladder / Urinary bladder	Tumor	Carcinoma of bladder, transitional cell	Not Reported	III	0	0	85	5	0	10	CU0000005736	CU	CU0000005736	CU0000005736.3.4X	CU0000005736.3.4X	CU0000005736.3.20X	CU0000005736.3.20X	CU0000005736.3.B285	CU0000005736.3.B285	1.58	CU0000005736.3.R153	CU0000005736.3.R153	RN000035B7	pT3pN0pMX	NULL	Urinary bladder
CSRT103/303/503	75	G3	Male	73	Urinary bladder / Urinary bladder	Tumor	Carcinoma of bladder, transitional cell	AJCC G3: Poorly differentiated	III	0	0	90	5	0	5	CU0000006765	CU	CU0000006765	CU0000006765.1.4X	CU0000006765.1.4X	CU0000006765.1.20X	CU0000006765.1.20X	CU0000006765.1.B648	CU0000006765.1.B648	1.01	CU0000006765.1.R346	CU0000006765.1.R346	RN000036D5	pT4apN0pMX	NULL	Urinary bladder
CSRT103/303/503	76	G4	Male	62	Urinary bladder / Urinary bladder	Tumor	Carcinoma of bladder, urothelial	AJCC G3-4: Poorly differentiated or undifferentiated	III	0	0	45	55	0	0	CU0000011151	CU	CU0000011151	CU0000011151.1.4X	CU0000011151.1.4X	CU0000011151.1.20X	CU0000011151.1.20X	CU0000011151.1.B648	CU0000011151.1.B648	1.11	CU0000011151.1.R346	CU0000011151.1.R346	RN000036D6	pT3bpN0pMX	NULL	Urinary bladder
CSRT103/303/503	77	G5	Female	58	Urinary bladder / Urinary bladder	Tumor	Carcinoma of bladder, transitional cell	AJCC G3: Poorly differentiated	III	0	0	60	10	10	20	CU0000011721	CU	CU0000011721	CU0000011721.1.4X	CU0000011721.1.4X	CU0000011721.1.20X	CU0000011721.1.20X	CU0000011721.1.B648	CU0000011721.1.B648	1.24	CU0000011721.1.R346	CU0000011721.1.R346	RN000036D7	pT3bpN0pMX	NULL	Urinary bladder
CSRT103/303/503	78	G6	Female	42	Urinary bladder / Urinary bladder	Tumor	Carcinoma of bladder, urothelial	AJCC G3: Poorly differentiated	III	2	0	65	8	5	20	CU0000006471	CU	CU0000006471	CU0000006471.3.4X	CU0000006471.3.4X	CU0000006471.3.20X	CU0000006471.3.20X	CU0000006471.3.B320	CU0000006471.3.B320	2.01	CU0000006471.3.R168	CU0000006471.3.R168	RN0000355C	pT3pN0pMX	NULL	Urinary bladder
CSRT103/303/503	79	G7	Female	65	Urinary bladder / Urinary bladder	Tumor	Carcinoma of bladder, urothelial	AJCC G3: Poorly differentiated	III	5	0	55	0	10	30	CI7000000385	CI	CI7000000385	CI7000000385.1.4X	CI7000000385.1.4X	CI7000000385.1.20X	CI7000000385.1.20X	CI7000000385.1.B648	CI7000000385.1.B648	1.24	CI7000000385.1.R346	CI7000000385.1.R346	RN000036D2	pT3pN0pMX	NULL	Urinary bladder
CSRT103/303/503	80	G8	Male	59	Urinary bladder / Urinary bladder	Tumor	Carcinoma of bladder, papillary transitional cell	AJCC G3: Poorly differentiated	III	10	0	55	35	0	0	CI0000009575	CI	CI0000009575	CI0000009575.1.4X	CI0000009575.1.4X	CI0000009575.1.20X	CI0000009575.1.20X	CI0000009575.1.B648	CI0000009575.1.B648	1.33	CI0000009575.1.R346	CI0000009575.1.R346	RN000036CC	pT4apN0pMX	NULL	Urinary bladder
CSRT103/303/503	81	G9	Male	101	Urinary bladder / Urinary bladder	Tumor	Carcinoma of bladder, transitional cell	AJCC G4: Undifferentiated	III	13	0	85	0	0	2	CU0000000542	CU	CU0000000542	CU0000000542.1.4X	CU0000000542.1.4X	CU0000000542.1.20X	CU0000000542.1.20X	CU0000000542.1.B29	CU0000000542.1.B29	1.31	CU0000000542.1.R22	CU0000000542.1.R22	RN0000355E	pT3apNXpMX	NULL	Urinary bladder
CSRT103/303/503	82	G10	Male	50	Urinary bladder / Urinary bladder	Tumor	Carcinoma of bladder, small and transitional cell	AJCC G3: Poorly differentiated	III	20	0	50	0	30	0	CI0000019958	CI	CI0000019958	CI0000019958.1.4X	CI0000019958.1.4X	CI0000019958.1.20X	CI0000019958.1.20X	CI0000019958.1.B648	CI0000019958.1.B648	1.08	CI0000019958.1.R346	CI0000019958.1.R346	RN000036D0	pT3bpN0pMX	NULL	Urinary bladder
CSRT103/303/503	83	G11	Male	69	Urinary bladder / Urinary bladder	Tumor	Carcinoma of bladder, urothelial	AJCC G2: Moderately differentiated	III	45	0	50	0	0	5	CI0000017750	CI	CI0000017750	CI0000017750.1.4X	CI0000017750.1.4X	CI0000017750.1.20X	CI0000017750.1.20X	CI0000017750.1.B648	CI0000017750.1.B648	1.47	CI0000017750.1.R346	CI0000017750.1.R346	RN000036CE	pT3apN0pMX	NULL	Urinary bladder
CSRT103/303/503	84	G12	Male	68	Urinary bladder / Urinary bladder	Tumor	Carcinoma of bladder, transitional cell	AJCC G4: Undifferentiated	IV	0	0	65	30	0	5	CI0000007946	CI	CI0000007946	CI0000007946.2.4X	CI0000007946.2.4X	CI0000007946.2.20X	CI0000007946.2.20X	CI0000007946.2.B320	CI0000007946.2.B320	1.41	CI0000007946.2.R168	CI0000007946.2.R168	RN00003552	pT3apN1pMX	NULL	Urinary bladder
CSRT103/303/503	85	H1	Male	82	Urinary bladder / Urinary bladder	Tumor	Carcinoma of bladder, transitional cell	AJCC G3: Poorly differentiated	IV	0	0	85	15	0	0	CI0000008390	CI	CI0000008390	CI0000008390.1.4X	CI0000008390.1.4X	CI0000008390.1.20X	CI0000008390.1.20X	CI0000008390.1.B284	CI0000008390.1.B284	1.52	CI0000008390.1.R153	CI0000008390.1.R153	RN00003577	pT4pN1pM0	NULL	Urinary bladder
CSRT103/303/503	86	H2	Male	80	Urinary bladder / Urinary bladder	Tumor	Carcinoma of bladder, urothelial	AJCC G4: Undifferentiated	IV	0	0	50	10	0	40	CU0000006729	CU	CU0000006729	CU0000006729.1.4X	CU0000006729.1.4X	CU0000006729.1.20X	CU0000006729.1.20X	CU0000006729.1.B648	CU0000006729.1.B648	1.13	CU0000006729.1.R346	CU0000006729.1.R346	RN000036D4	pT3bpN2pMX	NULL	Urinary bladder
CSRT103/303/503	87	H3	Male	76	Urinary bladder / Lymph node	Tumor	Carcinoma of bladder, urothelial	Other Histologic Grade	IV	5	0	85	5	0	5	CU0000000372	CU	CU0000000372	CU0000000372.2.4X	CU0000000372.2.4X	CU0000000372.2.20X	CU0000000372.2.20X	CU0000000372.2.B319	CU0000000372.2.B319	1.64	CU0000000372.2.R168	CU0000000372.2.R168	RN00003553	pT4apN2pMX	NULL	Urinary bladder
CSRT103/303/503	88	H4	Male	101	Urinary bladder / Urinary bladder	Tumor	Carcinoma of bladder, transitional cell	AJCC G3: Poorly differentiated	IV	10	0	75	15	0	0	CU0000000643	CU	CU0000000643	CU0000000643.2.4X	CU0000000643.2.4X	CU0000000643.2.20X	CU0000000643.2.20X	CU0000000643.2.B48	CU0000000643.2.B48	1.24	CU0000000643.2.R20	CU0000000643.2.R20	RN00003559	pT3apN2pMX	NULL	Urinary bladder
CSRT103/303/503	89	H5	Female	42	Uterus / Uterus	Normal	Endometrium, secretory	NULL	Normal	100	0	0	0	0	0	CI0000000327	CI	CI0000000327	CI0000000327.2.4X	CI0000000327.2.4X	CI0000000327.2.20X	CI0000000327.2.20X	CI0000000327.2.B161	CI0000000327.2.B161	1.66	CI0000000327.2.R91	CI0000000327.2.R91	RN0000358C	Not Reported	NULL	Uterus
CSRT103/303/503	90	H6	Female	28	Uterus / Uterus	Normal	Endometrium, proliferative	NULL	Normal	100	0	0	0	0	0	CU0000005041	CU	CU0000005041	CU0000005041.1.4X	CU0000005041.1.4X	CU0000005041.1.20X	CU0000005041.1.20X	CU0000005041.1.B518	CU0000005041.1.B518	1.79	CU0000005041.1.R249	CU0000005041.1.R249	RN00003653	Not Reported	NULL	Uterus
CSRT103/303/503	91	H7	Female	35	Uterus / Uterus	Normal	Endometrium, secretory	NULL	Normal	100	0	0	0	0	0	CI0000007958	CI	CI0000007958	CI0000007958.1.4X	CI0000007958.1.4X	CI0000007958.1.20X	CI0000007958.1.20X	CI0000007958.1.B609	CI0000007958.1.B609	1.59	CI0000007958.1.R306	CI0000007958.1.R306	RN0000368E	Not Reported	NULL	Uterus
CSRT103/303/503	92	H8	Female	75	Uterus / Uterus	Tumor	Adenocarcinoma of endometrium, endometrioid	FIGO G2: Moderately differentiated	IB	0	0	80	20	0	0	CU0000000099	CU	CU0000000099	CU0000000099.1.4X	CU0000000099.1.4X	CU0000000099.1.20X	CU0000000099.1.20X	CU0000000099.1.B27	CU0000000099.1.B27	1.48	CU0000000099.1.R23	CU0000000099.1.R23	RN0000355A	pT1bpN0pMX	NULL	Uterus
CSRT103/303/503	93	H9	Female	77	Uterus / Uterus	Tumor	Adenocarcinoma of endometrium	FIGO G3: Poorly differentiated	IIB	15	0	80	5	0	0	CU0000006448	CU	CU0000006448	CU0000006448.1.4X	CU0000006448.1.4X	CU0000006448.1.20X	CU0000006448.1.20X	CU0000006448.1.B235	CU0000006448.1.B235	1.59	CU0000006448.1.R131	CU0000006448.1.R131	RN00003586	pT2bpNXpMX	NULL	Uterus
CSRT103/303/504	94	H10	Empty
CSRT103/303/505	95	H11	Empty
CSRT103/303/506	96	H12	Empty

## Sheet: Plate-5
sku	well	Well position	gender	age	tissue	appearance	diagnosis	tumorgrade	stage	normal	lesion	tumor	hypercellular_stroma	hypocellular_stroma	necrosis	report	tissue_image4	tissue_image20	Electropherogram	bioanalyser_ration	rtpcr	sample_id	tnm	verification	disease
MERT101/301/501	1	C1	Male	36	Skin / Skin	Normal	Fracture of bone	Not Applicable	0	100	0	0	0	0	0	CU0000000422	CU0000000422.5.4X	CU0000000422.5.20X	CU0000000422.5.B633	1.31	CU0000000422.5.R332	RN0000303E	Not Applicable	Within normal limits	NULL
MERT101/301/501	2	C2	Not Sp	69	Skin / Skin	Normal	Carcinoma of skin, Merkel cell	Not Applicable	0	100	0	0	0	0	0	CU0000005331	CU0000005331.3.4X	CU0000005331.3.20X	CU0000005331.3.B518	1.21	CU0000005331.3.R249	RN0000303F	Not Applicable	Within normal limits	NULL
MERT101/301/501	3	C3	Male	51	Skin / Skin	Normal	Obesity	Not Applicable	0	100	0	0	0	0	0	CU0000006776	CU0000006776.1.4X	CU0000006776.1.20X	CU0000006776.1.B595	1.34	CU0000006776.1.R292	RN00003040	Not Applicable	Within normal limits	NULL
MERT101/301/501	4	C4	Female	42	Skin / Lymph node	Tumor	Malignant melanoma, metastatic	Not Reported	III	0	0	80	5	0	15	CI0000000017	CI0000000017.1.4X	CI0000000017.1.20X	CI0000000017.1.B249	1.2	CI0000000017.1.R137	RN00003011	pTXpN1pMX	Malignant melanoma, metastatic	NULL
MERT101/301/501	5	C5	Female	59	Skin / Lymph node	Tumor	Malignant melanoma, metastatic	Not Reported	III	0	0	95	0	0	5	CI0000008528	CI0000008528.1.4X	CI0000008528.1.20X	CI0000008528.1.B384	1.71	CI0000008528.1.R194	RN0000301B	pTXpN1pMX	Malignant melanoma, metastatic	NULL
MERT101/301/501	6	C6	Female	66	Skin / Lymph node: sentinel	Tumor	Malignant melanoma, metastatic	Not Reported	III	10	0	80	10	0	0	CI0000018020	CI0000018020.2.4X	CI0000018020.2.20X	CI0000018020.2.B539	1.2	CI0000018020.2.R259	RN00003022	pTXpN1pMX	Malignant melanoma, metastatic	NULL
MERT101/301/501	7	C7	Male	56	Skin / Lymph node	Tumor	Malignant melanoma, metastatic	Not Reported	III	0	0	85	10	0	5	CU0000000590	CU0000000590.1.4X	CU0000000590.1.20X	CU0000000590.1.B44	1.07	CU0000000590.1.R17	RN00003028	pTXpN3pMX	Malignant melanoma, metastatic	NULL
MERT101/301/501	8	C8	Male	46	Skin / Lymph node	Tumor	Malignant melanoma, metastatic	Not Reported	III	0	0	96	0	2	2	CU0000000718	CU0000000718.2.4X	CU0000000718.2.20X	CU0000000718.2.B250	1.48	CU0000000718.2.R138	RN0000302A	pTXpN2pMX	Malignant melanoma, metastatic	NULL
MERT101/301/501	9	C9	Female	66	Skin / Lymph node	Tumor	Malignant melanoma, metastatic	Not Reported	III	0	0	80	0	0	20	CU0000001610	CU0000001610.1.4X	CU0000001610.1.20X	CU0000001610.1.B367	1.2	CU0000001610.1.R188	RN0000302F	pTXpN3pMX	Malignant melanoma, metastatic	NULL
MERT101/301/501	10	C10	Female	34	Skin / Lymph node	Tumor	Malignant melanoma, metastatic	Not Reported	III	0	0	90	10	0	0	CU0000005767	CU0000005767.1.4X	CU0000005767.1.20X	CU0000005767.1.B368	1.61	CU0000005767.1.R188	RN00003033	pTXpN1pMX	Malignant melanoma, metastatic	NULL
MERT101/301/501	11	C11	Female	56	Skin / Lymph node	Tumor	Malignant melanoma, metastatic	Not Reported	III	0	0	80	0	0	20	CU0000006791	CU0000006791.1.4X	CU0000006791.1.20X	CU0000006791.1.B437	1.54	CU0000006791.1.R211	RN00003038	pTXpN1pMX	Malignant melanoma, metastatic	NULL
MERT101/301/501	12	C12	Male	59	Skin / Lymph node	Tumor	Malignant melanoma, metastatic	Not Reported	III	5	0	90	0	0	5	CU0000006809	CU0000006809.1.4X	CU0000006809.1.20X	CU0000006809.1.B437	1.2	CU0000006809.1.R211	RN00003039	pTXpN1pMX	Malignant melanoma, metastatic	NULL
MERT101/301/501	13	D1	Female	49	Skin / Lymph node	Tumor	Malignant melanoma, metastatic	Not Reported	III	0	0	95	0	0	5	CU0000009128	CU0000009128.1.4X	CU0000009128.1.20X	CU0000009128.1.B385	1.57	CU0000009128.1.R194	RN0000303A	pTXpN2pMX	Malignant melanoma, metastatic	NULL
MERT101/301/501	14	D2	Female	67	Skin / Lymph node	Tumor	Malignant melanoma, metastatic	Not Reported	IIIA	20	0	80	0	0	0	CI0000010709	CI0000010709.1.4X	CI0000010709.1.20X	CI0000010709.1.B436	1.36	CI0000010709.1.R211	RN00003020	pTXpN1pMX	Malignant melanoma, metastatic	NULL
MERT101/301/501	15	D3	Male	61	Skin / Lymph node	Tumor	Malignant melanoma, metastatic	Not Reported	IIIB	0	0	90	0	0	10	CI0000007837	CI0000007837.1.4X	CI0000007837.1.20X	CI0000007837.1.B435	1.24	CI0000007837.1.R211	RN00003017	pTXpN1bpMX	Malignant melanoma, metastatic	NULL
MERT101/301/501	16	D4	Male	43	Skin / Lymph node	Tumor	Malignant melanoma, metastatic	Not Reported	IIIB	5	0	85	0	3	7	CU0000005792	CU0000005792.1.4X	CU0000005792.1.20X	CU0000005792.1.B316	2.04	CU0000005792.1.R166	RN00003034	pTXpN1bpMX	Malignant melanoma, metastatic	NULL
MERT101/301/501	17	D5	Male	42	Skin / Lymph node	Tumor	Malignant melanoma, metastatic	Not Reported	IIIB	0	0	90	0	10	0	CU0000005973	CU0000005973.1.4X	CU0000005973.1.20X	CU0000005973.1.B408	1.62	CU0000005973.1.R202	RN00003036	pTXpN1bpMX	Malignant melanoma, metastatic	NULL
MERT101/301/501	18	D6	Female	49	Skin / Lymph node	Tumor	Malignant melanoma, metastatic	Not Reported	IIIB	0	0	90	10	0	0	CU0000006027	CU0000006027.1.4X	CU0000006027.1.20X	CU0000006027.1.B436	1.55	CU0000006027.1.R211	RN00003037	pTXpN1bpMX	Malignant melanoma, metastatic	NULL
MERT101/301/501	19	D7	Female	72	Neck / Lymph node	Tumor	Malignant melanoma, metastatic	Not Reported	IIIB	0	0	75	25	0	0	CU0000011172	CU0000011172.1.4X	CU0000011172.1.20X	CU0000011172.1.B407	1.6	CU0000011172.1.R200	RN0000303D	pTXpN1bpMX	Malignant melanoma, metastatic	NULL
MERT101/301/501	20	D8	Male	50	Skin / Groin	Tumor	Malignant melanoma, metastatic	Not Reported	IIIB	35	0	60	0	5	0	CU0000000084	CU0000000084.3.4X	CU0000000084.3.20X	CU0000000084.3.B637	1.76	CU0000000084.3.R336	RN000030C4	pTXpN2bpMX	Malignant melanoma, metastatic	NULL
MERT101/301/501	21	D9	Male	56	Skin / Lymph node	Tumor	Malignant melanoma, recurrent	Not Reported	IIIC	5	0	95	0	0	0	CI0000008256	CI0000008256.1.4X	CI0000008256.1.20X	CI0000008256.1.B384	1.51	CI0000008256.1.R194	RN0000301A	pTXpN3pMX	Malignant melanoma, metastatic	NULL
MERT101/301/501	22	D10	Male	81	Skin / Lymph node	Tumor	Malignant melanoma, metastatic	Not Reported	IIIC	5	0	90	0	0	5	CU0000001233	CU0000001233.1.4X	CU0000001233.1.20X	CU0000001233.1.B260	1.29	CU0000001233.1.R141	RN0000302D	pTXpN3pMX	Malignant melanoma, metastatic	NULL
MERT101/301/501	23	D11	Male	66	Skin / Lymph node	Tumor	Malignant melanoma, metastatic	Not Reported	IIIC	10	0	70	15	0	5	CU0000001502	CU0000001502.1.4X	CU0000001502.1.20X	CU0000001502.1.B637	1.88	CU0000001502.1.R336	RN000030C6	pTXpN3pMX	Malignant melanoma, metastatic	NULL
MERT101/301/501	24	D12	Female	52	Skin / Lymph node	Tumor	Malignant melanoma, metastatic	Not Reported	IIIC	0	0	55	0	45	0	CI0000010380	CI0000010380.1.4X	CI0000010380.1.20X	CI0000010380.1.B637	1.88	CI0000010380.1.R336	RN000030C1	pTXpN3pMX	Malignant melanoma, metastatic	NULL
MERT101/301/501	25	E1	Male	66	Skin / Lymph node	Tumor	Malignant melanoma, metastatic	Not Reported	IV	5	0	75	0	15	5	CI0000000023	CI0000000023.2.4X	CI0000000023.2.20X	CI0000000023.2.B249	1.03	CI0000000023.2.R137	RN00003012	pTXpN0pM1a	Malignant melanoma, metastatic	NULL
MERT101/301/501	26	E2	Female	42	Skin / Lung	Tumor	Malignant melanoma, metastatic	Not Reported	IV	0	0	75	5	0	20	CI0000005161	CI0000005161.2.4X	CI0000005161.2.20X	CI0000005161.2.B608	1.53	CI0000005161.2.R305	RN00003015	pTXpNXpM1c	Malignant melanoma, metastatic	NULL
MERT101/301/501	27	E3	Female	45	Skin / Lymph node	Tumor	Malignant melanoma, metastatic	Not Reported	IV	5	0	80	0	0	15	CI0000007902	CI0000007902.1.4X	CI0000007902.1.20X	CI0000007902.1.B404	1.45	CI0000007902.1.R204	RN00003018	pTXpN3pM1	Malignant melanoma, metastatic	NULL
MERT101/301/501	28	E4	Female	74	Skin / Lung	Tumor	Malignant melanoma, metastatic	Not Reported	IV	0	0	98	2	0	0	CI0000007953	CI0000007953.1.4X	CI0000007953.1.20X	CI0000007953.1.B385	1.52	CI0000007953.1.R194	RN00003019	pTXpNXpM1b	Malignant melanoma, metastatic	NULL
MERT101/301/501	29	E5	Male	54	Skin / Lymph node	Tumor	Malignant melanoma, metastatic	Not Reported	IV	10	0	70	0	0	20	CI0000009186	CI0000009186.1.4X	CI0000009186.1.20X	CI0000009186.1.B436	1.2	CI0000009186.1.R211	RN0000301D	pTXpN2pM1a	Malignant melanoma, metastatic	NULL
MERT101/301/501	30	E6	Male	48	Skin / Mesentery	Tumor	Malignant melanoma, metastatic	Not Reported	IV	5	0	95	0	0	0	CI0000009909	CI0000009909.1.4X	CI0000009909.1.20X	CI0000009909.1.B384	1.64	CI0000009909.1.R194	RN0000301F	pTXpNXpM1c	Malignant melanoma, metastatic	NULL
MERT101/301/501	31	E7	Male	60	Skin / Jejunum	Tumor	Malignant melanoma, metastatic	Not Reported	IV	20	0	80	0	0	0	CI0000010737	CI0000010737.1.4X	CI0000010737.1.20X	CI0000010737.1.B438	1.37	CI0000010737.1.R211	RN00003021	pTXpNXpM1c	Malignant melanoma, metastatic	NULL
MERT101/301/501	32	E8	Male	58	Skin / Lung	Tumor	Malignant melanoma, metastatic	Not Reported	IV	10	0	80	10	0	0	CI0000018560	CI0000018560.1.4X	CI0000018560.1.20X	CI0000018560.1.B608	1.47	CI0000018560.1.R305	RN00003023	pTXpNXpM1	Malignant melanoma, metastatic	NULL
MERT101/301/501	33	E9	Male	45	Skin / Lung	Tumor	Malignant melanoma, metastatic	Not Reported	IV	0	0	90	5	0	5	CU0000000144	CU0000000144.2.4X	CU0000000144.2.20X	CU0000000144.2.B138	1.4	CU0000000144.2.R76	RN00003025	pTXpNXpM1b	Malignant melanoma, metastatic	NULL
MERT101/301/501	34	E10	Male	75	Skin / Small intestine	Tumor	Malignant melanoma, metastatic	Not Reported	IV	0	0	80	5	0	15	CU0000000213	CU0000000213.2.4X	CU0000000213.2.20X	CU0000000213.2.B23	1.72	CU0000000213.2.R26	RN00003026	pTXpNXpM1c	Malignant melanoma, metastatic	NULL
MERT101/301/501	35	E11	Male	56	Skin / Liver	Tumor	Malignant melanoma, metastatic	Not Reported	IV	0	0	75	24	0	1	CU0000000543	CU0000000543.1.4X	CU0000000543.1.20X	CU0000000543.1.B10	0.91	CU0000000543.1.R31	RN00003027	pTXpNXpM1c	Malignant melanoma, metastatic	NULL
MERT101/301/501	36	E12	Male	46	Skin / Jejunum	Tumor	Malignant melanoma, metastatic	Not Reported	IV	0	0	90	0	0	10	CU0000000698	CU0000000698.1.4X	CU0000000698.1.20X	CU0000000698.1.B54	1.31	CU0000000698.1.R14	RN00003029	pTXpNXpM1c	Malignant melanoma, metastatic	NULL
MERT101/301/501	37	F1	Male	56	Skin / Lung	Tumor	Malignant melanoma, metastatic	Not Reported	IV	0	0	90	0	0	10	CU0000000748	CU0000000748.6.4X	CU0000000748.6.20X	CU0000000748.6.B608	1.63	CU0000000748.6.R305	RN0000302B	pTXpNXpM1b	Malignant melanoma, metastatic	NULL
MERT101/301/501	38	F2	Female	66	Skin / Omentum	Tumor	Malignant melanoma, metastatic	Not Reported	IV	5	0	90	0	5	0	CU0000000876	CU0000000876.1.4X	CU0000000876.1.20X	CU0000000876.1.B138	1.32	CU0000000876.1.R76	RN0000302C	pTXpNXpM1c	Malignant melanoma, metastatic	NULL
MERT101/301/501	39	F3	Male	56	Skin / Small intestine	Tumor	Malignant melanoma, metastatic	Not Reported	IV	0	0	90	5	0	5	CU0000001260	CU0000001260.1.4X	CU0000001260.1.20X	CU0000001260.1.B261	1.07	CU0000001260.1.R141	RN0000302E	pTXpNXpM1c	Malignant melanoma, metastatic	NULL
MERT101/301/501	40	F4	Male	81	Skin / Lymph node	Tumor	Malignant melanoma, metastatic	Not Reported	IV	0	0	70	30	0	0	CU0000005117	CU0000005117.1.4X	CU0000005117.1.20X	CU0000005117.1.B367	1.45	CU0000005117.1.R188	RN00003031	pTXpN3pM1c	Malignant melanoma, metastatic	NULL
MERT101/301/501	41	F5	Male	56	Skin / Lung	Tumor	Malignant melanoma, metastatic	Not Reported	IV	0	0	60	0	0	40	CI0000008177	CI0000008177.1.4X	CI0000008177.1.20X	CI0000008177.1.B637	1.61	CI0000008177.1.R336	RN000030BF	pTXpNXpM1b	Malignant melanoma, metastatic	NULL
MERT101/301/501	42	F6	Male	73	Skin / Lung	Tumor	Malignant melanoma, metastatic	Not Reported	IV	5	0	65	0	0	30	CI0000008574	CI0000008574.2.4X	CI0000008574.2.20X	CI0000008574.2.B637	1.69	CI0000008574.2.R336	RN000030C0	pTXpNXpM1b	Malignant melanoma, metastatic	NULL
MERT101/301/501	43	F7	Female	42	Skin / Skin	Tumor	Malignant melanoma, metastatic	Not Reported	IV	0	0	90	0	5	5	CI0000000285	CI0000000285.7.4X	CI0000000285.7.20X	CI0000000285.7.B637	1.96	CI0000000285.7.R336	RN000030BD	pTXpNXpM1	Malignant melanoma, metastatic	NULL
